# Supplementary material for: AKT phosphorylates H3-threonine 45 to facilitate termination of gene transcription in response to DNA damage
Source: Nucleic Acids Res. 2015 Mar 26;43(9):4505–16. doi: 10.1093/nar/gkv176 (PMC4482061; doi:10.1093/nar/gkv176)
Supplement: SUPPLEMENTARY DATA [file supp_gkv176_nar-02623-x-2014-File004.xlsx]

## Sheet: 10A+ADR H3-T45
PeakID (cmd=annotatePeaks.pl adr_t45_2012_peaks.bed hg19)	Chr	Start	End	Strand	Peak Score	Focus Ratio/Region Size	Annotation	Detailed Annotation	Distance to TSS	Nearest PromoterID	Entrez ID	Nearest Unigene	Nearest Refseq	Nearest Ensembl	Gene Name	Gene Alias	Gene Description	Gene Type
MACS_peak_407	chr12	69252925	69263632	+	3100	NA	intron (NM_001005502, intron 7 of 8)	AT_rich|Low_complexity|Low_complexity	55481	NM_001278462	4193	Hs.733536	XM_005268872	ENSG00000135679	MDM2	ACTFS|HDMX|hdm2	MDM2 oncogene, E3 ubiquitin protein ligase	protein-coding
MACS_peak_308	chr11	65204723	65218322	+	3100	NA	promoter-TSS (NR_030343)	promoter-TSS (NR_030343)	-407	NR_030343	693197		NR_030343	ENSG00000245532	MIR612	MIRN612|hsa-mir-612	microRNA 612	ncRNA
MACS_peak_403	chr12	69232952	69240894	+	3100	NA	3' UTR (NM_002392, exon 11 of 11)	3' UTR (NM_002392, exon 11 of 11)	34126	NM_001278462	4193	Hs.733536	XM_005268872	ENSG00000135679	MDM2	ACTFS|HDMX|hdm2	MDM2 oncogene, E3 ubiquitin protein ligase	protein-coding
MACS_peak_404	chr12	69240986	69247147	+	3100	NA	TTS (NM_001874)	TTS (NM_001874)	41269	NM_001278462	4193	Hs.733536	XM_005268872	ENSG00000135679	MDM2	ACTFS|HDMX|hdm2	MDM2 oncogene, E3 ubiquitin protein ligase	protein-coding
MACS_peak_1002	chr5	131810040	131818320	+	3100	NA	Intergenic	Intergenic	12285	NM_002198	3659	Hs.436061	NM_002198	ENSG00000125347	IRF1	IRF-1|MAR	interferon regulatory factor 1	protein-coding
MACS_peak_180	chr1	212792015	212798807	+	3005.58	NA	Intergenic	Intergenic	-2378	NM_153606	149647	Hs.129293	NM_153606	ENSG00000162771	FAM71A	RP11-338C15.4	family with sequence similarity 71, member A	protein-coding
MACS_peak_1079	chr5	179262454	179269608	+	2648.88	NA	TTS (NM_003900)	TTS (NM_003900)	18189	NM_003900	8878	Hs.724025	NM_001142298	ENSG00000161011	SQSTM1	A170|OSIL|PDB3|ZIP3|p60|p62|p62B	sequestosome 1	protein-coding
MACS_peak_196	chr1	230218288	230219588	+	2620.96	NA	intron (NM_004481, intron 1 of 15)	intron (NM_004481, intron 1 of 15)	15982	NM_004481	2590	Hs.743964	NM_004481	ENSG00000143641	GALNT2	GalNAc-T2	UDP-N-acetyl-alpha-D-galactosamine:polypeptide N-acetylgalactosaminyltransferase 2 (GalNAc-T2)	protein-coding
MACS_peak_1020	chr5	135399005	135403968	+	2042.28	NA	Intergenic	Intergenic	14800	NR_030583	100126299		NR_030583	ENSG00000270123	VTRNA2-1	CBL-3|CBL3|MIR886|MIRN886|VTRNA2|hsa-mir-886|hvg-5|nc886	vault RNA 2-1	ncRNA
MACS_peak_1105	chr6	36655216	36658403	+	2009.6	NA	Intergenic	ERVL-B4-int|LTR|ERVL	-8819	NM_001257357	401258	Hs.485258	NM_207498		RAB44	RASD3|RASL13|dJ431A14.3	RAB44, member RAS oncogene family	protein-coding
MACS_peak_1247	chr8	22871682	22878045	+	1976.99	NA	exon (NM_001160036, exon 12 of 12)	exon (NM_001160036, exon 12 of 12)	17771	NM_015178	23221	Hs.372688	NM_001160036	ENSG00000008853	RHOBTB2	DBC2	Rho-related BTB domain containing 2	protein-coding
MACS_peak_1023	chr5	135408365	135416450	+	1944.1	NA	Intergenic	Intergenic	3879	NR_030583	100126299		NR_030583	ENSG00000270123	VTRNA2-1	CBL-3|CBL3|MIR886|MIRN886|VTRNA2|hsa-mir-886|hvg-5|nc886	vault RNA 2-1	ncRNA
MACS_peak_305	chr11	65190024	65199328	+	1905.84	NA	TTS (NR_028272)	TTS (NR_028272)	4407	NR_028272	283131	Hs.523789	NR_002802		NEAT1	LINC00084|NCRNA00084|TncRNA|VINC	nuclear paraspeckle assembly transcript 1 (non-protein coding)	ncRNA
MACS_peak_952	chr4	75490883	75493338	+	1899.43	NA	Intergenic	FAM|SINE|Alu	11481	NM_001657	374	Hs.270833	NM_001657	ENSG00000109321	AREG	AR|CRDGF|SDGF	amphiregulin	protein-coding
MACS_peak_651	chr19	18497245	18502973	+	1811.83	NA	TTS (NM_004864)	TTS (NM_004864)	2737	NR_036156	100422943		NR_036156		MIR3189	-	microRNA 3189	ncRNA
MACS_peak_1104	chr6	36649242	36655181	+	1808.96	NA	exon (NM_001220777, exon 2 of 3)	exon (NM_001220777, exon 2 of 3)	5724	NM_001220778	1026	Hs.732576	XM_005248787	ENSG00000124762	CDKN1A	CAP20|CDKN1|CIP1|MDA-6|P21|SDI1|WAF1|p21CIP1	cyclin-dependent kinase inhibitor 1A (p21, Cip1)	protein-coding
MACS_peak_167	chr1	209776391	209798919	+	1717.57	NA	TTS (NM_020439)	TTS (NM_020439)	9200	NR_036213	100422894		NR_036213		MIR4260	-	microRNA 4260	ncRNA
MACS_peak_1294	chr8	103213545	103216988	+	1497.55	NA	Intergenic	LTR33|LTR|ERVL	35793	NM_001172477	50484	Hs.512592	NM_001172477	ENSG00000048392	RRM2B	MTDPS8A|MTDPS8B|P53R2	ribonucleotide reductase M2 B (TP53 inducible)	protein-coding
MACS_peak_661	chr19	47722554	47724661	+	1363.41	NA	TTS (NM_001127240)	TTS (NM_001127240)	-6592	NR_036158	100422899		NR_036158	ENSG00000265134	MIR3190	-	microRNA 3190	ncRNA
MACS_peak_397	chr12	69223155	69226938	+	1348.77	NA	intron (NM_001145337, intron 8 of 10)	LTR9B|LTR|ERV1	22249	NM_001278462	4193	Hs.733536	XM_005268872	ENSG00000135679	MDM2	ACTFS|HDMX|hdm2	MDM2 oncogene, E3 ubiquitin protein ligase	protein-coding
MACS_peak_1376	chr9	95879186	95883051	+	1343.52	NA	Intergenic	Intergenic	15452	NM_004148	4814	Hs.494457	NM_004148	ENSG00000131669	NINJ1	NIN1|NINJURIN	ninjurin 1	protein-coding
MACS_peak_460	chr13	109926344	109931023	+	1318.88	NA	Intergenic	Intergenic	-109032	NR_047700	100885782	Hs.655942	NR_047700	ENSG00000236242	MYO16-AS1	RP11-54H7.3	MYO16 antisense RNA 1	ncRNA
MACS_peak_135	chr1	203277328	203281592	+	1304.49	NA	TTS (NM_006763)	TTS (NM_006763)	4796	NM_006763	7832	Hs.519162	NM_006763	ENSG00000159388	BTG2	PC3|TIS21	BTG family, member 2	protein-coding
MACS_peak_405	chr12	69247160	69250412	+	1281.04	NA	3' UTR (NM_001874, exon 9 of 9)	3' UTR (NM_001874, exon 9 of 9)	45989	NM_001278462	4193	Hs.733536	XM_005268872	ENSG00000135679	MDM2	ACTFS|HDMX|hdm2	MDM2 oncogene, E3 ubiquitin protein ligase	protein-coding
MACS_peak_713	chr2	113529257	113531999	+	1263.88	NA	TTS (NM_000575)	TTS (NM_000575)	-8374	NM_152515	150468	Hs.434250	NM_152515		CKAP2L	-	cytoskeleton associated protein 2-like	protein-coding
MACS_peak_157	chr1	207970316	207976031	+	1256.73	NA	Intergenic	Intergenic	2111	NR_029832	407026		NR_029832	ENSG00000203709	MIR29C	MIRN29C|miRNA29C	microRNA 29c	ncRNA
MACS_peak_587	chr17	38625528	38631892	+	1248.53	NA	Intergenic	MER66B|LTR|ERV1	29034	NM_001552	3487	Hs.462998	NM_001552	ENSG00000141753	IGFBP4	BP-4|HT29-IGFBP|IBP4|IGFBP-4	insulin-like growth factor binding protein 4	protein-coding
MACS_peak_131	chr1	201430017	201434515	+	1135.4	NA	Intergenic	Intergenic	6033	NM_012396	23612	Hs.268557	NM_012396	ENSG00000174307	PHLDA3	TIH1	pleckstrin homology-like domain, family A, member 3	protein-coding
MACS_peak_714	chr2	113532055	113534180	+	1063.69	NA	intron (NM_000575, intron 6 of 6)	intron (NM_000575, intron 6 of 6)	9854	NM_000575	3552	Hs.1722	NM_000575		IL1A	IL-1A|IL1|IL1-ALPHA|IL1F1	interleukin 1, alpha	protein-coding
MACS_peak_812	chr20	43951319	43954664	+	1031.32	NA	TTS (NM_002999)	TTS (NM_002999)	-15822	NM_003833	8785	Hs.278489	XM_005260597	ENSG00000124159	MATN4	-	matrilin 4	protein-coding
MACS_peak_1022	chr5	135404970	135408307	+	984.12	NA	Intergenic	Intergenic	9648	NR_030583	100126299		NR_030583	ENSG00000270123	VTRNA2-1	CBL-3|CBL3|MIR886|MIRN886|VTRNA2|hsa-mir-886|hvg-5|nc886	vault RNA 2-1	ncRNA
MACS_peak_1138	chr6	138188240	138194108	+	959.9	NA	intron (NM_001270508, intron 1 of 8)	intron (NM_001270508, intron 1 of 8)	-1804	NR_049793	100130476	Hs.598050	NR_049793	ENSG00000237499	RP11-356I2.4	-	uncharacterized LOC100130476	ncRNA
MACS_peak_715	chr2	113534490	113542177	+	957.76	NA	intron (NM_000575, intron 4 of 6)	AluYc|SINE|Alu	4638	NM_000575	3552	Hs.1722	NM_000575		IL1A	IL-1A|IL1|IL1-ALPHA|IL1F1	interleukin 1, alpha	protein-coding
MACS_peak_301	chr11	47262412	47265864	+	943.68	NA	intron (NM_001610, intron 10 of 10)	intron (NM_001610, intron 10 of 10)	-5713	NM_001251935	10062	Hs.438863	XM_005252704	ENSG00000025434	NR1H3	LXR-a|LXRA|RLD-1	nuclear receptor subfamily 1, group H, member 3	protein-coding
MACS_peak_459	chr13	109923325	109926340	+	929.41	NA	Intergenic	Intergenic	-105181	NR_047700	100885782	Hs.655942	NR_047700	ENSG00000236242	MYO16-AS1	RP11-54H7.3	MYO16 antisense RNA 1	ncRNA
MACS_peak_1246	chr8	22868561	22871560	+	910.04	NA	intron (NM_015178, intron 7 of 9)	intron (NM_015178, intron 7 of 9)	12968	NM_015178	23221	Hs.372688	NM_001160036	ENSG00000008853	RHOBTB2	DBC2	Rho-related BTB domain containing 2	protein-coding
MACS_peak_429	chr12	104746848	104753778	+	870.99	NA	Intergenic	Intergenic	52803	NM_001008394	493861	Hs.659857	NM_001008394	ENSG00000255150	EID3	NS4EB|NSE4B|NSMCE4B	EP300 interacting inhibitor of differentiation 3	protein-coding
MACS_peak_524	chr15	60635554	60639478	+	866.53	NA	Intergenic	Intergenic	52669	NM_004039	302	Hs.511605	XM_005254327	ENSG00000182718	ANXA2	ANX2|ANX2L4|CAL1H|LIP2|LPC2|LPC2D|P36|PAP-IV	annexin A2	protein-coding
MACS_peak_307	chr11	65201327	65204604	+	853.88	NA	Intergenic	L1ME4a|LINE|L1	-8964	NR_030343	693197		NR_030343	ENSG00000245532	MIR612	MIRN612|hsa-mir-612	microRNA 612	ncRNA
MACS_peak_408	chr12	69263683	69266036	+	838.33	NA	intron (NM_001005502, intron 4 of 8)	intron (NM_001005502, intron 4 of 8)	62062	NM_001278462	4193	Hs.733536	XM_005268872	ENSG00000135679	MDM2	ACTFS|HDMX|hdm2	MDM2 oncogene, E3 ubiquitin protein ligase	protein-coding
MACS_peak_1139	chr6	138194153	138197394	+	836.93	NA	intron (NM_001270507, intron 2 of 8)	intron (NM_001270507, intron 2 of 8)	-6403	NR_049793	100130476	Hs.598050	NR_049793	ENSG00000237499	RP11-356I2.4	-	uncharacterized LOC100130476	ncRNA
MACS_peak_1078	chr5	179255406	179261225	+	782.89	NA	intron (NM_001142299, intron 6 of 8)	intron (NM_001142299, intron 6 of 8)	10473	NM_003900	8878	Hs.724025	NM_001142298	ENSG00000161011	SQSTM1	A170|OSIL|PDB3|ZIP3|p60|p62|p62B	sequestosome 1	protein-coding
MACS_peak_500	chr15	20845802	20849355	+	750.97	NA	Intergenic	MER49|LTR|ERV1	79904	NR_027411	729786	Hs.592025	NR_027411		GOLGA8CP	GOLGA8C	golgin A8 family, member C, pseudogene	pseudo
MACS_peak_511	chr15	23510252	23513027	+	725.48	NA	Intergenic	L1MC1|LINE|L1	67740	NM_001271664	440243	Hs.569472	NM_001271664		LOC440243	-	putative golgin subfamily A member 6-like	protein-coding
MACS_peak_81	chr1	155102963	155110610	+	711.69	NA	3' UTR (NM_182685, exon 4 of 4)	3' UTR (NM_182685, exon 4 of 4)	-1034	NM_001287590	55974	Hs.292154	XM_005245338	ENSG00000169241	SLC50A1	HsSWEET1|RAG1AP1|SCP|SWEET1|slv	solute carrier family 50 (sugar efflux transporter), member 1	protein-coding
MACS_peak_1171	chr7	41719749	41723279	+	693.75	NA	Intergenic	Intergenic	-12000	NR_027118	285954	Hs.656869	NR_027118	ENSG00000224116	INHBA-AS1	AC005027.4	INHBA antisense RNA 1	ncRNA
MACS_peak_798	chr20	17588513	17592376	+	685.23	NA	Intergenic	Intergenic	39845	NM_006870	11034	Hs.705996	XM_005260653	ENSG00000125868	DSTN	ACTDP|ADF|HEL32|bA462D18.2	destrin (actin depolymerizing factor)	protein-coding
MACS_peak_794	chr20	3909599	3912283	+	684.53	NA	Intergenic	Intergenic	-12731	NR_031722	100302282		NR_031722		MIR103B2	MIR103-2-AS|MIR103-2AS|MIRN103-2AS|hsa-mir-103-2-as	microRNA 103b-2	ncRNA
MACS_peak_1	chr1	1087671	1088951	+	682.71	NA	Intergenic	Intergenic	-14173	NR_029639	406984		NR_029639	ENSG00000207730	MIR200B	MIRN200B	microRNA 200b	ncRNA
MACS_peak_109	chr1	179051745	179058271	+	680.89	NA	exon (NM_022371, exon 3 of 6)	exon (NM_022371, exon 3 of 6)	3896	NM_022371	64222	Hs.584957	XM_005245445		TOR3A	ADIR|ADIR2	torsin family 3, member A	protein-coding
MACS_peak_406	chr12	69250430	69252913	+	642.83	NA	intron (NM_001005502, intron 8 of 8)	intron (NM_001005502, intron 8 of 8)	48874	NM_001278462	4193	Hs.733536	XM_005268872	ENSG00000135679	MDM2	ACTFS|HDMX|hdm2	MDM2 oncogene, E3 ubiquitin protein ligase	protein-coding
MACS_peak_716	chr2	113586048	113591540	+	636.1	NA	intron (NM_000576, intron 6 of 6)	intron (NM_000576, intron 6 of 6)	5562	NM_000576	3553	Hs.126256	NM_000576	ENSG00000125538	IL1B	IL-1|IL1-BETA|IL1F2	interleukin 1, beta	protein-coding
MACS_peak_602	chr17	74561315	74564404	+	632.93	NA	intron (NM_006456, intron 8 of 8)	AluJb|SINE|Alu	5144	NR_004395	677848		NR_004395	ENSG00000163597	SNORD1A	R38A|snR38A	small nucleolar RNA, C/D box 1A	snoRNA
MACS_peak_115	chr1	179067010	179071128	+	623.85	NA	3' UTR (NM_001168238, exon 12 of 12)	3' UTR (NM_001168238, exon 12 of 12)	17957	NM_022371	64222	Hs.584957	XM_005245445		TOR3A	ADIR|ADIR2	torsin family 3, member A	protein-coding
MACS_peak_650	chr19	13942309	13945301	+	617.53	NA	TTS (NM_023072)	TTS (NM_023072)	3298	NR_036515	284454	Hs.436426	NR_036515	ENSG00000267519	LOC284454	-	uncharacterized LOC284454	ncRNA
MACS_peak_614	chr19	480344	481557	+	612.27	NA	Intergenic	GA-rich|Low_complexity|Low_complexity	-5967	NM_182577	284451	Hs.104777	XM_005259544	ENSG00000181781	ODF3L2	C19orf19	outer dense fiber of sperm tails 3-like 2	protein-coding
MACS_peak_658	chr19	46634895	46636677	+	610.95	NA	Intergenic	HERV35I-int|LTR|ERV1	-7855	NM_207393	388555	Hs.365496	NM_207393	ENSG00000188624	IGFL3	UNQ483	IGF-like family member 3	protein-coding
MACS_peak_287	chr11	33724629	33727779	+	598.87	NA	3' UTR (NM_001127227, exon 4 of 4)	3' UTR (NM_001127227, exon 4 of 4)	-3918	NM_001166692	100131378	Hs.709466	NM_001166692		C11orf91	-	chromosome 11 open reading frame 91	protein-coding
MACS_peak_168	chr1	209799284	209802602	+	584.99	NA	intron (NM_001017402, intron 10 of 21)	intron (NM_001017402, intron 10 of 21)	-4088	NR_036213	100422894		NR_036213		MIR4260	-	microRNA 4260	ncRNA
MACS_peak_1420	chrX	41209651	41211274	+	579.03	NA	TTS (NM_001193416)	TTS (NM_001193416)	17811	NM_001356	1654	Hs.743263	XM_005272590	ENSG00000215301	DDX3X	DBX|DDX14|DDX3|HLP2	DEAD (Asp-Glu-Ala-Asp) box helicase 3, X-linked	protein-coding
MACS_peak_1257	chr8	22894351	22896011	+	573.12	NA	intron (NR_027140, intron 1 of 8)	ERVL-B4-int|LTR|ERVL	-30561	NR_038873	286059	Hs.306673	NR_038873	ENSG00000246130	RP11-875O11.2	-	tumor necrosis factor receptor superfamily, member 10d, decoy with truncated death domain pseudogene	pseudo
MACS_peak_469	chr14	21665521	21668176	+	570.1	NA	Intergenic	AluSq10|SINE|Alu	6814	NR_038970	283624	Hs.525210	NR_038970	ENSG00000258441	LINC00641	-	long intergenic non-protein coding RNA 641	ncRNA
MACS_peak_668	chr19	47734549	47736066	+	569.67	NA	promoter-TSS (NM_014417)	promoter-TSS (NM_014417)	716	NM_001127242	27113	Hs.467020	XM_005258740	ENSG00000105327	BBC3	JFY-1|JFY1|PUMA	BCL2 binding component 3	protein-coding
MACS_peak_663	chr19	47726390	47727951	+	559.19	NA	intron (NM_001127242, intron 1 of 1)	intron (NM_001127242, intron 1 of 1)	-3029	NR_036158	100422899		NR_036158	ENSG00000265134	MIR3190	-	microRNA 3190	ncRNA
MACS_peak_1140	chr6	138197429	138206637	+	558.43	NA	intron (NM_001270507, intron 8 of 8)	intron (NM_001270507, intron 8 of 8)	-12663	NR_049793	100130476	Hs.598050	NR_049793	ENSG00000237499	RP11-356I2.4	-	uncharacterized LOC100130476	ncRNA
MACS_peak_1189	chr7	43681858	43684347	+	554.43	NA	intron (NR_047701, intron 5 of 7)	intron (NR_047701, intron 5 of 7)	60410	NM_004760	9263	Hs.709489	NM_004760	ENSG00000164543	STK17A	DRAK1	serine/threonine kinase 17a	protein-coding
MACS_peak_398	chr12	69227307	69228918	+	524.64	NA	intron (NM_001145337, intron 8 of 10)	AluSx1|SINE|Alu	25315	NM_001278462	4193	Hs.733536	XM_005268872	ENSG00000135679	MDM2	ACTFS|HDMX|hdm2	MDM2 oncogene, E3 ubiquitin protein ligase	protein-coding
MACS_peak_433	chr12	125393797	125399295	+	521.83	NA	exon (NM_021009, exon 2 of 2)	exon (NM_021009, exon 2 of 2)	3041	NM_021009	7316	Hs.707528	XM_005253612	ENSG00000150991	UBC	HMG20	ubiquitin C	protein-coding
MACS_peak_664	chr19	47728052	47729357	+	506.6	NA	intron (NM_001127242, intron 1 of 1)	AluJo|SINE|Alu	-1495	NR_036158	100422899		NR_036158	ENSG00000265134	MIR3190	-	microRNA 3190	ncRNA
MACS_peak_1256	chr8	22892657	22894337	+	506.38	NA	intron (NR_027140, intron 1 of 8)	ERVL-B4-int|LTR|ERVL	-32245	NR_038873	286059	Hs.306673	NR_038873	ENSG00000246130	RP11-875O11.2	-	tumor necrosis factor receptor superfamily, member 10d, decoy with truncated death domain pseudogene	pseudo
MACS_peak_66	chr1	151951471	151954332	+	477.61	NA	Intergenic	Intergenic	13813	NM_002966	6281	Hs.143873	NM_002966	ENSG00000197747	S100A10	42C|ANX2L|ANX2LG|CAL1L|CLP11|Ca[1]|GP11|P11|p10	S100 calcium binding protein A10	protein-coding
MACS_peak_946	chr4	75322541	75324376	+	470.75	NA	Intergenic	Intergenic	12605	NM_001657	374	Hs.270833	NM_001657	ENSG00000109321	AREG	AR|CRDGF|SDGF	amphiregulin	protein-coding
MACS_peak_504	chr15	20858326	20860824	+	467.04	NA	Intergenic	L1M7|LINE|L1	91901	NR_027411	729786	Hs.592025	NR_027411		GOLGA8CP	GOLGA8C	golgin A8 family, member C, pseudogene	pseudo
MACS_peak_667	chr19	47731571	47733654	+	465.81	NA	intron (NM_001127240, intron 1 of 3)	intron (NM_001127240, intron 1 of 3)	1839	NM_014417	27113	Hs.467020	XM_005258740	ENSG00000105327	BBC3	JFY-1|JFY1|PUMA	BCL2 binding component 3	protein-coding
MACS_peak_1132	chr6	109304883	109306404	+	463.73	NA	Intergenic	MLT1A0|LTR|ERVL-MaLR	24548	NM_001199934	27244	Hs.591336	NM_001199933	ENSG00000080546	SESN1	PA26|SEST1	sestrin 1	protein-coding
MACS_peak_1245	chr8	22867007	22868546	+	457.64	NA	intron (NM_015178, intron 6 of 9)	FLAM_A|SINE|Alu	10684	NM_015178	23221	Hs.372688	NM_001160036	ENSG00000008853	RHOBTB2	DBC2	Rho-related BTB domain containing 2	protein-coding
MACS_peak_801	chr20	17919260	17922128	+	454.87	NA	Intergenic	Intergenic	22895	NR_003045	692086	Hs.680747	NR_003045		SNORD17	HBI-43	small nucleolar RNA, C/D box 17	snoRNA
MACS_peak_82	chr1	156110010	156112256	+	447.35	NA	intron (NR_107005, intron 3 of 4)	intron (NR_107005, intron 3 of 4)	-8602	NM_001193301	64218	Hs.408846	XM_005245441	ENSG00000196189	SEMA4A	CORD10|RP35|SEMAB|SEMB	sema domain, immunoglobulin domain (Ig), transmembrane domain (TM) and short cytoplasmic domain, (semaphorin) 4A	protein-coding
MACS_peak_512	chr15	23513107	23514855	+	446.49	NA	Intergenic	Intergenic	65398	NM_001271664	440243	Hs.569472	NM_001271664		LOC440243	-	putative golgin subfamily A member 6-like	protein-coding
MACS_peak_1149	chr6	160085566	160088993	+	445.83	NA	Intergenic	Intergenic	27074	NM_000636	6648	Hs.487046	NM_000636	ENSG00000112096	SOD2	IPOB|MNSOD|MVCD6	superoxide dismutase 2, mitochondrial	protein-coding
MACS_peak_1130	chr6	89794563	89797280	+	445.24	NA	Intergenic	Intergenic	5492	NM_006813	10957	Hs.75969	XM_005248643	ENSG00000146278	PNRC1	B4-2|PNAS-145|PROL2|PRR2	proline-rich nuclear receptor coactivator 1	protein-coding
MACS_peak_80	chr1	155100256	155102937	+	435.64	NA	intron (NM_004428, intron 1 of 4)	intron (NM_004428, intron 1 of 4)	1247	NM_182685	1942	Hs.516664	XM_005244940	ENSG00000169242	EFNA1	B61|ECKLG|EFL1|EPLG1|LERK-1|LERK1|TNFAIP4	ephrin-A1	protein-coding
MACS_peak_662	chr19	47724779	47726209	+	431.56	NA	intron (NM_001127242, intron 1 of 1)	intron (NM_001127242, intron 1 of 1)	-4705	NR_036158	100422899		NR_036158	ENSG00000265134	MIR3190	-	microRNA 3190	ncRNA
MACS_peak_842	chr21	43157724	43159145	+	425.5	NA	Intergenic	L1MC4|LINE|L1	8567	NR_106872	102465488		NR_106872		MIR6814	hsa-mir-6814	microRNA mir-6814	ncRNA
MACS_peak_7	chr1	9206312	9207485	+	424.57	NA	Intergenic	AluSz|SINE|Alu	4938	NR_029610	407040	Hs.730325	NR_029610	ENSG00000207865	MIR34A	MIRN34A|miRNA34A|mir-34	microRNA 34a	ncRNA
MACS_peak_902	chr3	141169094	141170324	+	424.5	NA	Intergenic	Intergenic	-36217	NM_006506	5922	Hs.655941	XM_005247687	ENSG00000155903	RASA2	GAP1M	RAS p21 protein activator 2	protein-coding
MACS_peak_192	chr1	226259604	226263641	+	423.82	NA	Intergenic	MIR|SINE|MIR	11194	NR_002315	440926	Hs.533624	NR_002315	ENSG00000235655	H3F3AP4	p13	H3 histone, family 3A, pseudogene 4	pseudo
MACS_peak_1372	chr9	74967252	74970405	+	423.63	NA	3' UTR (NM_001102421, exon 6 of 6)	3' UTR (NM_001102421, exon 6 of 6)	10680	NM_001278245	7763	Hs.406096	XM_005252191	ENSG00000107372	ZFAND5	ZA20D2|ZFAND5A|ZNF216	zinc finger, AN1-type domain 5	protein-coding
MACS_peak_1158	chr6	160180485	160182768	+	415.33	NA	non-coding (NR_037166, exon 2 of 2)	non-coding (NR_037166, exon 2 of 2)	-1363	NM_005891	39	Hs.571037	XM_005266980	ENSG00000120437	ACAT2	-	acetyl-CoA acetyltransferase 2	protein-coding
MACS_peak_841	chr21	43156525	43157714	+	412.09	NA	Intergenic	Intergenic	9882	NR_106872	102465488		NR_106872		MIR6814	hsa-mir-6814	microRNA mir-6814	ncRNA
MACS_peak_1154	chr6	160112061	160114326	+	409.57	NA	intron (NM_001024465, intron 2 of 5)	intron (NM_001024465, intron 2 of 5)	1160	NM_000636	6648	Hs.487046	NM_000636	ENSG00000112096	SOD2	IPOB|MNSOD|MVCD6	superoxide dismutase 2, mitochondrial	protein-coding
MACS_peak_20	chr1	28608954	28610517	+	409.14	NA	TTS (NM_031459)	TTS (NM_031459)	23772	NM_031459	83667	Hs.469543	NM_031459	ENSG00000130766	SESN2	HI95|SES2|SEST2	sestrin 2	protein-coding
MACS_peak_657	chr19	42375535	42377860	+	401.85	NA	Intergenic	AluSp|SINE|Alu	3000	NR_106855	102465478		NR_106855		MIR6797	hsa-mir-6797	microRNA mir-6797	ncRNA
MACS_peak_257	chr10	75675474	75677165	+	397.03	NA	exon (NM_001145031, exon 10 of 10)	exon (NM_001145031, exon 10 of 10)	5457	NM_002658	5328	Hs.77274	XM_005269901	ENSG00000122861	PLAU	ATF|BDPLT5|QPD|UPA|URK|u-PA	plasminogen activator, urokinase	protein-coding
MACS_peak_472	chr14	21670672	21673158	+	389.84	NA	non-coding (NR_038970, exon 1 of 1)	non-coding (NR_038970, exon 1 of 1)	1747	NR_038970	283624	Hs.525210	NR_038970	ENSG00000258441	LINC00641	-	long intergenic non-protein coding RNA 641	ncRNA
MACS_peak_401	chr12	69230732	69231570	+	387.79	NA	intron (NM_001278462, intron 5 of 5)	AluJb|SINE|Alu	28354	NM_001278462	4193	Hs.733536	XM_005268872	ENSG00000135679	MDM2	ACTFS|HDMX|hdm2	MDM2 oncogene, E3 ubiquitin protein ligase	protein-coding
MACS_peak_1235	chr8	11694803	11696609	+	386.78	NA	intron (NM_001287750, intron 6 of 6)	MIRb|SINE|MIR	29053	NM_001287751	2222	Hs.593928	XM_005272373	ENSG00000079459	FDFT1	DGPT|ERG9|SQS|SS	farnesyl-diphosphate farnesyltransferase 1	protein-coding
MACS_peak_1151	chr6	160090849	160093370	+	379.78	NA	Intergenic	L1PA5|LINE|L1	22244	NM_000636	6648	Hs.487046	NM_000636	ENSG00000112096	SOD2	IPOB|MNSOD|MVCD6	superoxide dismutase 2, mitochondrial	protein-coding
MACS_peak_203	chr10	3815610	3818805	+	375.48	NA	TTS (NM_001160124)	TTS (NM_001160124)	10266	NM_001160125	1316	Hs.709396	NM_001160124	ENSG00000067082	KLF6	BCD1|CBA1|COPEB|CPBP|GBF|PAC1|ST12|ZF9	Kruppel-like factor 6	protein-coding
MACS_peak_944	chr4	75321124	75321973	+	368.55	NA	TTS (NM_001657)	TTS (NM_001657)	10695	NM_001657	374	Hs.270833	NM_001657	ENSG00000109321	AREG	AR|CRDGF|SDGF	amphiregulin	protein-coding
MACS_peak_402	chr12	69231866	69232903	+	367.91	NA	intron (NM_001278462, intron 5 of 5)	intron (NM_001278462, intron 5 of 5)	29587	NM_001278462	4193	Hs.733536	XM_005268872	ENSG00000135679	MDM2	ACTFS|HDMX|hdm2	MDM2 oncogene, E3 ubiquitin protein ligase	protein-coding
MACS_peak_46	chr1	68154111	68156562	+	361.22	NA	Intergenic	Intergenic	4476	NM_001199742	1647	Hs.80409	NM_001199741	ENSG00000116717	GADD45A	DDIT1|GADD45	growth arrest and DNA-damage-inducible, alpha	protein-coding
MACS_peak_677	chr19	58010516	58011204	+	361.07	NA	promoter-TSS (NM_198542)	promoter-TSS (NM_198542)	-449	NM_198542	374928	Hs.579576	XM_005258878	ENSG00000152439	ZNF773	ZNF419B	zinc finger protein 773	protein-coding
MACS_peak_534	chr15	67487727	67489719	+	360.26	NA	Intergenic	Intergenic	30230	NM_001145104	4088	Hs.742270	XM_005254383	ENSG00000166949	SMAD3	HSPC193|HsT17436|JV15-2|LDS1C|LDS3|MADH3	SMAD family member 3	protein-coding
MACS_peak_813	chr20	43955644	43958006	+	356.97	NA	intron (NM_002999, intron 4 of 4)	intron (NM_002999, intron 4 of 4)	-19656	NM_003833	8785	Hs.278489	XM_005260597	ENSG00000124159	MATN4	-	matrilin 4	protein-coding
MACS_peak_571	chr17	4807416	4809688	+	354.31	NA	Intergenic	Intergenic	-2183	NM_000080	1145	Hs.654535	NM_000080	ENSG00000108556	CHRNE	ACHRE|CMS1D|CMS1E|CMS2A|FCCMS|SCCMS	cholinergic receptor, nicotinic, epsilon (muscle)	protein-coding
MACS_peak_1423	chrX	45602275	45603582	+	349.13	NA	Intergenic	MLT1A1-int|LTR|ERVL-MaLR	2766	NR_029635	407006		NR_029635	ENSG00000207870	MIR221	MIRN221|miRNA221|mir-221	microRNA 221	ncRNA
MACS_peak_140	chr1	205268537	205270927	+	348.78	NA	Intergenic	AluY|SINE|Alu	21151	NM_030952	81788	Hs.497512	XM_005245515	ENSG00000163545	NUAK2	SNARK	NUAK family, SNF1-like kinase, 2	protein-coding
MACS_peak_169	chr1	209950818	209957389	+	348.1	NA	intron (NM_025228, intron 15 of 16)	intron (NM_025228, intron 15 of 16)	3787	NM_152485	148304	Hs.497642	NM_152485	ENSG00000162757	C1orf74	-	chromosome 1 open reading frame 74	protein-coding
MACS_peak_1234	chr8	1866966	1868409	+	345.42	NA	intron (NM_014629, intron 18 of 28)	intron (NM_014629, intron 18 of 28)	-54357	NM_014867	9920	Hs.5333	XM_005266043	ENSG00000176595	KBTBD11	KLHDC7C	kelch repeat and BTB (POZ) domain containing 11	protein-coding
MACS_peak_178	chr1	212787955	212789778	+	343.66	NA	intron (NM_001030287, intron 2 of 3)	intron (NM_001030287, intron 2 of 3)	506	NM_001206486	467	Hs.460	XM_005273146	ENSG00000162772	ATF3	-	activating transcription factor 3	protein-coding
MACS_peak_759	chr2	178091709	178094907	+	342.54	NA	Intergenic	Intergenic	15854	NR_049831	100846999		NR_049831		MIR4444-2	-	microRNA 4444-2	ncRNA
MACS_peak_911	chr3	151009724	151011387	+	337.34	NA	intron (NM_053002, intron 14 of 42)	AluSp|SINE|Alu	-14325	NM_014879	9934	Hs.2465	XM_005247921	ENSG00000174944	P2RY14	BPR105|GPR105|P2Y14	purinergic receptor P2Y, G-protein coupled, 14	protein-coding
MACS_peak_895	chr3	122060871	122062316	+	335.68	NA	TTS (NM_005213)	TTS (NM_005213)	17582	NM_005213	1475	Hs.518198	NM_005213	ENSG00000121552	CSTA	AREI|STF1|STFA	cystatin A (stefin A)	protein-coding
MACS_peak_1248	chr8	22878176	22879180	+	333.98	NA	TTS (NM_001160036)	TTS (NM_001160036)	21586	NM_015178	23221	Hs.372688	NM_001160036	ENSG00000008853	RHOBTB2	DBC2	Rho-related BTB domain containing 2	protein-coding
MACS_peak_258	chr10	75677255	75678345	+	327.36	NA	TTS (NM_001145031)	TTS (NM_001145031)	4735	NM_001001791	414236	Hs.585453	NM_001001791	ENSG00000222047	C10orf55	bA417O11.3	chromosome 10 open reading frame 55	protein-coding
MACS_peak_302	chr11	47265883	47267602	+	326.79	NA	TTS (NM_001131064)	TTS (NM_001131064)	-3109	NM_001251935	10062	Hs.438863	XM_005252704	ENSG00000025434	NR1H3	LXR-a|LXRA|RLD-1	nuclear receptor subfamily 1, group H, member 3	protein-coding
MACS_peak_391	chr12	69217226	69219245	+	326.12	NA	intron (NM_001145337, intron 6 of 10)	intron (NM_001145337, intron 6 of 10)	15438	NM_001278462	4193	Hs.733536	XM_005268872	ENSG00000135679	MDM2	ACTFS|HDMX|hdm2	MDM2 oncogene, E3 ubiquitin protein ligase	protein-coding
MACS_peak_928	chr3	196759903	196761984	+	320.85	NA	Intergenic	Intergenic	-4256	NM_005929	4241	Hs.184727	NM_005929	ENSG00000163975	MFI2	CD228|MAP97|MTF1	antigen p97 (melanoma associated) identified by monoclonal antibodies 133.2 and 96.5	protein-coding
MACS_peak_1072	chr5	177638655	177640109	+	319.68	NA	intron (NR_103510, intron 12 of 13)	intron (NR_103510, intron 12 of 13)	7874	NM_004499	3182	Hs.715055	NM_004499	ENSG00000197451	HNRNPAB	ABBP1|HNRPAB	heterogeneous nuclear ribonucleoprotein A/B	protein-coding
MACS_peak_399	chr12	69229025	69229825	+	316.61	NA	intron (NM_001145337, intron 8 of 10)	intron (NM_001145337, intron 8 of 10)	26628	NM_001278462	4193	Hs.733536	XM_005268872	ENSG00000135679	MDM2	ACTFS|HDMX|hdm2	MDM2 oncogene, E3 ubiquitin protein ligase	protein-coding
MACS_peak_386	chr12	69207814	69209617	+	314.8	NA	intron (NM_001278462, intron 3 of 5)	intron (NM_001278462, intron 3 of 5)	5918	NM_001278462	4193	Hs.733536	XM_005268872	ENSG00000135679	MDM2	ACTFS|HDMX|hdm2	MDM2 oncogene, E3 ubiquitin protein ligase	protein-coding
MACS_peak_1223	chr7	134123006	134126079	+	314.42	NA	Intergenic	Intergenic	19346	NM_001628	231	Hs.521212	XM_005250234	ENSG00000085662	AKR1B1	ADR|ALDR1|ALR2|AR	aldo-keto reductase family 1, member B1 (aldose reductase)	protein-coding
MACS_peak_742	chr2	143813737	143816431	+	312.99	NA	Intergenic	THE1D-int|LTR|ERVL-MaLR	-71815	NM_018460	55843	Hs.171011	XM_005263714	ENSG00000075884	ARHGAP15	BM046	Rho GTPase activating protein 15	protein-coding
MACS_peak_722	chr2	143648858	143652554	+	312.77	NA	intron (NM_001199241, intron 3 of 14)	intron (NM_001199241, intron 3 of 14)	15511	NM_001032998	8942	Hs.470126	XM_005263829	ENSG00000115919	KYNU	-	kynureninase	protein-coding
MACS_peak_1218	chr7	116201992	116203281	+	311.28	NA	Intergenic	Intergenic	36224	NM_001172897	857	Hs.74034	NM_001172895	ENSG00000105974	CAV1	BSCL3|CGL3|MSTP085|PPH3|VIP21	caveolin 1, caveolae protein, 22kDa	protein-coding
MACS_peak_1324	chr8	128946493	128948290	+	309.81	NA	intron (NR_003367, intron 1 of 7)	AluSp|SINE|Alu	13578	NR_103558	641384	Hs.629674	NM_001037234		TMEM75	-	transmembrane protein 75	ncRNA
MACS_peak_1201	chr7	75950752	75952824	+	304.49	NA	Intergenic	AluJo|SINE|Alu	19913	NM_001540	3315	Hs.520973	NM_001540	ENSG00000106211	HSPB1	CMT2F|HEL-S-102|HMN2B|HS.76067|HSP27|HSP28|Hsp25|SRP27	heat shock 27kDa protein 1	protein-coding
MACS_peak_1255	chr8	22891174	22892655	+	304.31	NA	intron (NR_027140, intron 1 of 8)	ERVL-B4-int|LTR|ERVL	-33828	NR_038873	286059	Hs.306673	NR_038873	ENSG00000246130	RP11-875O11.2	-	tumor necrosis factor receptor superfamily, member 10d, decoy with truncated death domain pseudogene	pseudo
MACS_peak_1231	chr7	158246075	158247616	+	301.67	NA	intron (NM_130842, intron 1 of 21)	intron (NM_130842, intron 1 of 21)	78660	NR_030325	693180		NR_030325		MIR595	MIRN595|hsa-mir-595	microRNA 595	ncRNA
MACS_peak_456	chr13	73651433	73654234	+	301.07	NA	Intergenic	L1PA7|LINE|L1	19903	NM_001730	688	Hs.508234	XM_005266508	ENSG00000102554	KLF5	BTEB2|CKLF|IKLF	Kruppel-like factor 5 (intestinal)	protein-coding
MACS_peak_649	chr19	13940653	13942298	+	297.07	NA	exon (NM_023072, exon 13 of 13)	exon (NM_023072, exon 13 of 13)	5628	NR_036515	284454	Hs.436426	NR_036515	ENSG00000267519	LOC284454	-	uncharacterized LOC284454	ncRNA
MACS_peak_620	chr19	6539400	6540578	+	296.02	NA	Intergenic	Intergenic	8979	NM_003811	8744	Hs.1524	NM_003811	ENSG00000125657	TNFSF9	4-1BB-L|CD137L	tumor necrosis factor (ligand) superfamily, member 9	protein-coding
MACS_peak_1153	chr6	160103861	160111701	+	295.2	NA	intron (NM_001024466, intron 2 of 4)	intron (NM_001024466, intron 2 of 4)	6572	NM_000636	6648	Hs.487046	NM_000636	ENSG00000112096	SOD2	IPOB|MNSOD|MVCD6	superoxide dismutase 2, mitochondrial	protein-coding
MACS_peak_1249	chr8	22879706	22880926	+	290.25	NA	exon (NM_003842, exon 9 of 9)	exon (NM_003842, exon 9 of 9)	23224	NM_015178	23221	Hs.372688	NM_001160036	ENSG00000008853	RHOBTB2	DBC2	Rho-related BTB domain containing 2	protein-coding
MACS_peak_95	chr1	173629282	173630905	+	290.05	NA	intron (NM_198493, intron 1 of 5)	MLT1F2|LTR|ERVL-MaLR	8908	NM_198493	339416	Hs.130054	XM_005245116		ANKRD45	CT117|RP3-436N22.4	ankyrin repeat domain 45	protein-coding
MACS_peak_176	chr1	212783988	212786804	+	282.44	NA	intron (NM_001206484, intron 2 of 4)	intron (NM_001206484, intron 2 of 4)	-2964	NM_001206486	467	Hs.460	XM_005273146	ENSG00000162772	ATF3	-	activating transcription factor 3	protein-coding
MACS_peak_1064	chr5	150650105	150652222	+	281.79	NA	Intergenic	L1MC4a|LINE|L1	18550	NM_000405	2760	Hs.483873	XM_005268413	ENSG00000196743	GM2A	GM2-AP|SAP-3	GM2 ganglioside activator	protein-coding
MACS_peak_1326	chr8	128949504	128951405	+	278.69	NA	intron (NR_003367, intron 1 of 7)	intron (NR_003367, intron 1 of 7)	10515	NR_103558	641384	Hs.629674	NM_001037234		TMEM75	-	transmembrane protein 75	ncRNA
MACS_peak_396	chr12	69222020	69223145	+	276.88	NA	exon (NM_002392, exon 8 of 11)	exon (NM_002392, exon 8 of 11)	19785	NM_001278462	4193	Hs.733536	XM_005268872	ENSG00000135679	MDM2	ACTFS|HDMX|hdm2	MDM2 oncogene, E3 ubiquitin protein ligase	protein-coding
MACS_peak_1126	chr6	64293551	64294975	+	276.61	NA	TTS (NM_003463)	TTS (NM_003463)	12346	NM_003463	7803	Hs.706850	NM_003463	ENSG00000112245	PTP4A1	HH72|PRL-1|PRL1|PTP(CAAX1)|PTPCAAX1	protein tyrosine phosphatase type IVA, member 1	protein-coding
MACS_peak_1093	chr6	32949341	32950764	+	273.84	NA	TTS (NM_001199455).4	TTS (NM_001199455).4	9191	NM_001199456	6046	Hs.75243	XM_005249263	ENSG00000204256	BRD2	D6S113E|FSH|FSRG1|NAT|RING3|RNF3	bromodomain containing 2	protein-coding
MACS_peak_720	chr2	143645583	143647470	+	273.84	NA	intron (NM_001199241, intron 3 of 14)	intron (NM_001199241, intron 3 of 14)	11331	NM_001032998	8942	Hs.470126	XM_005263829	ENSG00000115919	KYNU	-	kynureninase	protein-coding
MACS_peak_768	chr2	191301217	191302654	+	273.31	NA	exon (NM_017694, exon 3 of 8)	exon (NM_017694, exon 3 of 8)	28854	NM_017694	54842	Hs.744117	XM_005246654	ENSG00000151690	MFSD6	MMR2|hMMR2	major facilitator superfamily domain containing 6	protein-coding
MACS_peak_686	chr2	31555088	31556419	+	272.42	NA	Intergenic	Intergenic	81858	NM_000379	7498	Hs.250	NM_000379	ENSG00000158125	XDH	XO|XOR	xanthine dehydrogenase	protein-coding
MACS_peak_1210	chr7	104618905	104621185	+	269.49	NA	Intergenic	Intergenic	11567	NR_039981	100216546	Hs.369356	NR_039981		LINC01004	-	long intergenic non-protein coding RNA 1004	ncRNA
MACS_peak_814	chr20	43958018	43959524	+	269.28	NA	intron (NM_002999, intron 4 of 4)	intron (NM_002999, intron 4 of 4)	18293	NM_002999	6385	Hs.632267	XM_005260494	ENSG00000124145	SDC4	SYND4	syndecan 4	protein-coding
MACS_peak_199	chr1	246999506	247001822	+	269.21	NA	Intergenic	Intergenic	47745	NR_015422	149134	Hs.720494	NM_207326		LOC149134	-	uncharacterized LOC149134	ncRNA
MACS_peak_356	chr12	46750361	46752213	+	269.05	NA	TTS (NM_018976)	TTS (NM_018976)	15358	NM_018976	54407	Hs.221847	XM_005268983	ENSG00000134294	SLC38A2	ATA2|PRO1068|SAT2|SNAT2	solute carrier family 38, member 2	protein-coding
MACS_peak_805	chr20	34287422	34289957	+	267.36	NA	intron (NM_080748, intron 2 of 2)	intron (NM_080748, intron 2 of 2)	-1402	NR_037570	9054	Hs.194692	XM_005260612	ENSG00000244005	NFS1	IscS|NIFS	NFS1 cysteine desulfurase	protein-coding
MACS_peak_148	chr1	205679575	205682271	+	264.33	NA	Intergenic	MIRc|SINE|MIR	-31293	NM_033102	85414	Hs.278695	XM_005245556	ENSG00000158715	SLC45A3	IPCA-2|IPCA-6|IPCA-8|IPCA6|PCANAP2|PCANAP6|PCANAP8|PRST	solute carrier family 45, member 3	protein-coding
MACS_peak_1044	chr5	148864732	148869163	+	263.62	NA	Intergenic	Intergenic	56738	NR_029686	406937		NR_029686	ENSG00000269936	MIR145	MIRN145|miR-145|miRNA145	microRNA 145	ncRNA
MACS_peak_859	chr22	31679823	31680872	+	262.32	NA	intron (NM_001135911, intron 4 of 4)	intron (NM_001135911, intron 4 of 4)	8173	NM_052880	113791	Hs.26670	XM_005261322	ENSG00000100100	PIK3IP1	HGFL|hHGFL(S)	phosphoinositide-3-kinase interacting protein 1	protein-coding
MACS_peak_53	chr1	94991805	94994801	+	261.76	NA	Intergenic	Intergenic	14110	NM_001178096	2152	Hs.62192	NM_001178096	ENSG00000117525	F3	CD142|TF|TFA	coagulation factor III (thromboplastin, tissue factor)	protein-coding
MACS_peak_345	chr12	4464812	4465959	+	255.64	NA	3' UTR (NM_020375, exon 6 of 6)	3' UTR (NM_020375, exon 6 of 6)	23509	NM_020638	8074	Hs.287370	NM_020638	ENSG00000118972	FGF23	ADHR|FGFN|HPDR2|HYPF|PHPTC	fibroblast growth factor 23	protein-coding
MACS_peak_387	chr12	69210067	69211921	+	251.77	NA	intron (NM_001145337, intron 4 of 10)	MIRb|SINE|MIR	8197	NM_001278462	4193	Hs.733536	XM_005268872	ENSG00000135679	MDM2	ACTFS|HDMX|hdm2	MDM2 oncogene, E3 ubiquitin protein ligase	protein-coding
MACS_peak_1152	chr6	160096693	160103804	+	251.66	NA	TTS (NM_001024466)	TTS (NM_001024466)	14105	NM_000636	6648	Hs.487046	NM_000636	ENSG00000112096	SOD2	IPOB|MNSOD|MVCD6	superoxide dismutase 2, mitochondrial	protein-coding
MACS_peak_930	chr4	2943653	2945289	+	251.44	NA	intron (NM_003703, intron 13 of 18)	intron (NM_003703, intron 13 of 18)	7193	NR_015453	317648	Hs.731500	NR_015453	ENSG00000249673	NOP14-AS1	C4orf10|RES4-24|RP11-520M5.5	NOP14 antisense RNA 1	ncRNA
MACS_peak_623	chr19	6670610	6671495	+	249.42	NA	promoter-TSS (NM_003807)	promoter-TSS (NM_003807)	-453	NM_172014	8740	Hs.129708	XM_005259670	ENSG00000125735	TNFSF14	CD258|HVEML|LIGHT|LTg|TR2	tumor necrosis factor (ligand) superfamily, member 14	protein-coding
MACS_peak_96	chr1	173630978	173632289	+	247.58	NA	intron (NM_198493, intron 1 of 5)	intron (NM_198493, intron 1 of 5)	7368	NM_198493	339416	Hs.130054	XM_005245116		ANKRD45	CT117|RP3-436N22.4	ankyrin repeat domain 45	protein-coding
MACS_peak_1102	chr6	36646109	36647559	+	246.9	NA	intron (NM_001220778, intron 1 of 2)	CpG	347	NM_001220778	1026	Hs.732576	XM_005248787	ENSG00000124762	CDKN1A	CAP20|CDKN1|CIP1|MDA-6|P21|SDI1|WAF1|p21CIP1	cyclin-dependent kinase inhibitor 1A (p21, Cip1)	protein-coding
MACS_peak_1110	chr6	43588422	43589412	+	244.25	NA	TTS (NM_006502)	TTS (NM_006502)	6173	NM_001286216	54676	Hs.485449	XM_005249195	ENSG00000172432	GTPBP2	-	GTP binding protein 2	protein-coding
MACS_peak_286	chr11	33722121	33723816	+	242.06	NA	promoter-TSS (NM_001166692)	promoter-TSS (NM_001166692)	-682	NM_001166692	100131378	Hs.709466	NM_001166692		C11orf91	-	chromosome 11 open reading frame 91	protein-coding
MACS_peak_1314	chr8	126449560	126451430	+	241.45	NA	3' UTR (NM_001282985, exon 3 of 3)	3' UTR (NM_001282985, exon 3 of 3)	6044	NM_001282985	10221	Hs.444947	XM_005250752	ENSG00000173334	TRIB1	C8FW|GIG-2|GIG2|SKIP1|TRB-1|TRB1	tribbles pseudokinase 1	protein-coding
MACS_peak_184	chr1	221871080	221872843	+	237.11	NA	Intergenic	MLT2F|LTR|ERVL	38841	NM_144728	11221	Hs.732301	XM_005273025	ENSG00000143507	DUSP10	MKP-5|MKP5	dual specificity phosphatase 10	protein-coding
MACS_peak_318	chr11	102107332	102108456	+	236.66	NA	Intergenic	Intergenic	-80287	NM_182962	330	Hs.127799	XM_005271534	ENSG00000023445	BIRC3	AIP1|API2|CIAP2|HAIP1|HIAP1|MALT2|MIHC|RNF49|c-IAP2	baculoviral IAP repeat containing 3	protein-coding
MACS_peak_255	chr10	75672239	75674297	+	236.44	NA	intron (NM_002658, intron 6 of 10)	intron (NM_002658, intron 6 of 10)	2406	NM_002658	5328	Hs.77274	XM_005269901	ENSG00000122861	PLAU	ATF|BDPLT5|QPD|UPA|URK|u-PA	plasminogen activator, urokinase	protein-coding
MACS_peak_1077	chr5	179250998	179255354	+	236.22	NA	intron (NM_001142299, intron 6 of 8)	AluSx1|SINE|Alu	5334	NM_003900	8878	Hs.724025	NM_001142298	ENSG00000161011	SQSTM1	A170|OSIL|PDB3|ZIP3|p60|p62|p62B	sequestosome 1	protein-coding
MACS_peak_339	chr11	114187190	114188195	+	235.41	NA	Intergenic	L1PA16|LINE|L1	21157	NM_006169	4837	Hs.503911	NM_006169	ENSG00000166741	NNMT	-	nicotinamide N-methyltransferase	protein-coding
MACS_peak_1395	chr9	124095907	124097315	+	231.11	NA	Intergenic	Intergenic	34532	NM_000177	2934	Hs.522373	XM_005251940	ENSG00000148180	GSN	ADF|AGEL	gelsolin	protein-coding
MACS_peak_671	chr19	49380579	49383275	+	231.02	NA	Intergenic	MER41E|LTR|ERV1	6278	NM_014330	23645	Hs.631593	NM_014330	ENSG00000087074	PPP1R15A	GADD34	protein phosphatase 1, regulatory subunit 15A	protein-coding
MACS_peak_717	chr2	113592048	113594440	+	230.64	NA	intron (NM_000576, intron 2 of 6)	intron (NM_000576, intron 2 of 6)	1112	NM_000576	3553	Hs.126256	NM_000576	ENSG00000125538	IL1B	IL-1|IL1-BETA|IL1F2	interleukin 1, beta	protein-coding
MACS_peak_861	chr22	36673406	36674879	+	229.11	NA	Intergenic	Intergenic	8811	NR_106877	102465491		NR_106877		MIR6819	hsa-mir-6819	microRNA mir-6819	ncRNA
MACS_peak_100	chr1	173637399	173638590	+	227.29	NA	intron (NM_198493, intron 1 of 5)	intron (NM_198493, intron 1 of 5)	1007	NM_198493	339416	Hs.130054	XM_005245116		ANKRD45	CT117|RP3-436N22.4	ankyrin repeat domain 45	protein-coding
MACS_peak_736	chr2	143761707	143763124	+	226.66	NA	intron (NM_001199241, intron 11 of 14)	intron (NM_001199241, intron 11 of 14)	-124484	NM_018460	55843	Hs.171011	XM_005263714	ENSG00000075884	ARHGAP15	BM046	Rho GTPase activating protein 15	protein-coding
MACS_peak_119	chr1	179075526	179077771	+	225.31	NA	3' UTR (NM_001168238, exon 12 of 12)	3' UTR (NM_001168238, exon 12 of 12)	25536	NM_022371	64222	Hs.584957	XM_005245445		TOR3A	ADIR|ADIR2	torsin family 3, member A	protein-coding
MACS_peak_1096	chr6	35535152	35537893	+	225.11	NA	Intergenic	AluJr|SINE|Alu	-55843	NM_001289395	7287	Hs.485208	XM_005249360	ENSG00000112041	TULP1	LCA15|RP14|TUBL1	tubby like protein 1	protein-coding
MACS_peak_707	chr2	105974113	105975042	+	224.18	NA	Intergenic	L1M4b|LINE|L1	20761	NM_001286537	79074	Hs.549577	XM_005264019		C2orf49	asw	chromosome 2 open reading frame 49	protein-coding
MACS_peak_978	chr4	139969469	139970844	+	223.23	NA	Intergenic	Intergenic	33243	NM_012118	25819	Hs.656047	NM_012118	ENSG00000151014	CCRN4L	CCR4L|NOC	CCR4 carbon catabolite repression 4-like (S. cerevisiae)	protein-coding
MACS_peak_945	chr4	75322066	75322528	+	223.09	NA	Intergenic	Intergenic	11444	NM_001657	374	Hs.270833	NM_001657	ENSG00000109321	AREG	AR|CRDGF|SDGF	amphiregulin	protein-coding
MACS_peak_34	chr1	45274954	45276024	+	222.83	NA	intron (NM_001136537, intron 1 of 7)	intron (NM_001136537, intron 1 of 7)	1335	NM_001136537	149478	Hs.632400	XR_246238	ENSG00000222009	BTBD19	-	BTB (POZ) domain containing 19	protein-coding
MACS_peak_113	chr1	179063211	179065023	+	221.67	NA	exon (NM_022371, exon 6 of 6)	exon (NM_022371, exon 6 of 6)	13005	NM_022371	64222	Hs.584957	XM_005245445		TOR3A	ADIR|ADIR2	torsin family 3, member A	protein-coding
MACS_peak_428	chr12	104744535	104746216	+	219.63	NA	Intergenic	L1ME2z|LINE|L1	47865	NM_001008394	493861	Hs.659857	NM_001008394	ENSG00000255150	EID3	NS4EB|NSE4B|NSMCE4B	EP300 interacting inhibitor of differentiation 3	protein-coding
MACS_peak_256	chr10	75674307	75675392	+	219.35	NA	intron (NM_002658, intron 9 of 10)	intron (NM_002658, intron 9 of 10)	3987	NM_002658	5328	Hs.77274	XM_005269901	ENSG00000122861	PLAU	ATF|BDPLT5|QPD|UPA|URK|u-PA	plasminogen activator, urokinase	protein-coding
MACS_peak_876	chr3	30736461	30737390	+	217.42	NA	Intergenic	MIRb|SINE|MIR	88931	NM_003242	7048	Hs.604277	NM_001024847	ENSG00000163513	TGFBR2	AAT3|FAA3|LDS1B|LDS2B|MFS2|RIIC|TAAD2|TGFR-2|TGFbeta-RII	transforming growth factor, beta receptor II (70/80kDa)	protein-coding
MACS_peak_1277	chr8	79741653	79742968	+	217.18	NA	Intergenic	L1MA6|LINE|L1	-24552	NM_000880	3574	Hs.591873	NM_000880	ENSG00000104432	IL7	IL-7	interleukin 7	protein-coding
MACS_peak_38	chr1	45286970	45288839	+	216.44	NA	TTS (NM_003738)	TTS (NM_003738)	13750	NM_001136537	149478	Hs.632400	XR_246238	ENSG00000222009	BTBD19	-	BTB (POZ) domain containing 19	protein-coding
MACS_peak_65	chr1	151948955	151950984	+	214.53	NA	Intergenic	AluSx|SINE|Alu	16745	NM_002966	6281	Hs.143873	NM_002966	ENSG00000197747	S100A10	42C|ANX2L|ANX2LG|CAL1L|CLP11|Ca[1]|GP11|P11|p10	S100 calcium binding protein A10	protein-coding
MACS_peak_383	chr12	69203467	69205067	+	214.46	NA	intron (NM_001278462, intron 2 of 5)	AluY|SINE|Alu	1470	NM_001278462	4193	Hs.733536	XM_005268872	ENSG00000135679	MDM2	ACTFS|HDMX|hdm2	MDM2 oncogene, E3 ubiquitin protein ligase	protein-coding
MACS_peak_179	chr1	212789820	212791083	+	214.25	NA	intron (NM_001030287, intron 2 of 3)	intron (NM_001030287, intron 2 of 3)	2091	NM_001206486	467	Hs.460	XM_005273146	ENSG00000162772	ATF3	-	activating transcription factor 3	protein-coding
MACS_peak_1074	chr5	179035887	179039138	+	213.68	NA	TTS (NM_025158)	TTS (NM_025158)	13199	NM_001257293	3187	Hs.604001	XM_005265895	ENSG00000169045	HNRNPH1	HNRPH|HNRPH1|hnRNPH	heterogeneous nuclear ribonucleoprotein H1 (H)	protein-coding
MACS_peak_83	chr1	156113541	156115460	+	213.41	NA	intron (NR_107005, intron 3 of 4)	L2a|LINE|L2	-5235	NM_001193301	64218	Hs.408846	XM_005245441	ENSG00000196189	SEMA4A	CORD10|RP35|SEMAB|SEMB	sema domain, immunoglobulin domain (Ig), transmembrane domain (TM) and short cytoplasmic domain, (semaphorin) 4A	protein-coding
MACS_peak_990	chr5	57746431	57747490	+	212.52	NA	Intergenic	MIRb|SINE|MIR	9006	NM_006622	10769	Hs.398157	NM_001252226	ENSG00000145632	PLK2	SNK|hPlk2|hSNK	polo-like kinase 2	protein-coding
MACS_peak_254	chr10	75671098	75672213	+	211.32	NA	exon (NM_001145031, exon 2 of 10)	exon (NM_001145031, exon 2 of 10)	793	NM_002658	5328	Hs.77274	XM_005269901	ENSG00000122861	PLAU	ATF|BDPLT5|QPD|UPA|URK|u-PA	plasminogen activator, urokinase	protein-coding
MACS_peak_499	chr15	20844457	20845678	+	211.19	NA	Intergenic	Intergenic	77393	NR_027411	729786	Hs.592025	NR_027411		GOLGA8CP	GOLGA8C	golgin A8 family, member C, pseudogene	pseudo
MACS_peak_156	chr1	207938435	207939763	+	210.65	NA	intron (NM_002389, intron 5 of 13)	L1ME1|LINE|L1	13716	NM_002389	4179	Hs.510402	NM_002389	ENSG00000117335	CD46	AHUS2|MCP|MIC10|TLX|TRA2.10	CD46 molecule, complement regulatory protein	protein-coding
MACS_peak_507	chr15	20868996	20869957	+	209.71	NA	Intergenic	L1ME3B|LINE|L1	92004	NR_027992	606	Hs.657985	NR_027992		NBEAP1	BCL8|BCL8A	neurobeachin pseudogene 1	pseudo
MACS_peak_1236	chr8	11697239	11698680	+	208.92	NA	Intergenic	MER1B|DNA|hAT-Charlie	27687	NM_147780	1508	Hs.520898	XM_005272367	ENSG00000164733	CTSB	APPS|CPSB	cathepsin B	protein-coding
MACS_peak_300	chr11	47261672	47262391	+	206.17	NA	intron (NM_001610, intron 10 of 10)	AluSx|SINE|Alu	-7820	NM_001251935	10062	Hs.438863	XM_005252704	ENSG00000025434	NR1H3	LXR-a|LXRA|RLD-1	nuclear receptor subfamily 1, group H, member 3	protein-coding
MACS_peak_461	chr13	109931049	109932370	+	205.89	NA	Intergenic	Intergenic	-112058	NR_047700	100885782	Hs.655942	NR_047700	ENSG00000236242	MYO16-AS1	RP11-54H7.3	MYO16 antisense RNA 1	ncRNA
MACS_peak_655	chr19	42370038	42371903	+	204.32	NA	intron (NM_001022, intron 3 of 5)	AluY|SINE|Alu	-2727	NR_106855	102465478		NR_106855		MIR6797	hsa-mir-6797	microRNA mir-6797	ncRNA
MACS_peak_669	chr19	49375578	49378142	+	204	NA	exon (NM_014330, exon 2 of 3)	exon (NM_014330, exon 2 of 3)	1211	NM_014330	23645	Hs.631593	NM_014330	ENSG00000087074	PPP1R15A	GADD34	protein phosphatase 1, regulatory subunit 15A	protein-coding
MACS_peak_1288	chr8	95936454	95937475	+	203.34	NA	Intergenic	AluSx|SINE|Alu	24651	NM_033285	94241	Hs.492261	NM_001135733	ENSG00000164938	TP53INP1	SIP|TP53DINP1|TP53INP1A|TP53INP1B|Teap|p53DINP1	tumor protein p53 inducible nuclear protein 1	protein-coding
MACS_peak_217	chr10	24838187	24839425	+	203.21	NA	Intergenic	MER73|LTR|ERVL	83372	NM_001282770	56243	Hs.445885	XM_005252500	ENSG00000120549	KIAA1217	SKT	KIAA1217	protein-coding
MACS_peak_1029	chr5	138676328	138678007	+	203.1	NA	promoter-TSS (NR_109830)	promoter-TSS (NR_109830)	-354	NR_109830	51247	Hs.396644	XM_005271998	ENSG00000120727	PAIP2	PAIP-2|PAIP2A	poly(A) binding protein interacting protein 2	protein-coding
MACS_peak_1015	chr5	135386851	135390283	+	202.41	NA	intron (NM_000358, intron 7 of 16)	intron (NM_000358, intron 7 of 16)	23983	NM_000358	7045	Hs.369397	NM_000358	ENSG00000120708	TGFBI	BIGH3|CDB1|CDG2|CDGG1|CSD|CSD1|CSD2|CSD3|EBMD|LCD1	transforming growth factor, beta-induced, 68kDa	protein-coding
MACS_peak_458	chr13	109917325	109923253	+	200.99	NA	Intergenic	HERVH-int|LTR|ERV1	-100638	NR_047700	100885782	Hs.655942	NR_047700	ENSG00000236242	MYO16-AS1	RP11-54H7.3	MYO16 antisense RNA 1	ncRNA
MACS_peak_584	chr17	38172640	38174943	+	200.52	NA	non-coding (NR_033662, exon 4 of 4)	non-coding (NR_033662, exon 4 of 4)	2177	NM_172219	1440	Hs.2233	NM_000759	ENSG00000108342	CSF3	C17orf33|CSF3OS|GCSF	colony stimulating factor 3 (granulocyte)	protein-coding
MACS_peak_1121	chr6	48034703	48036436	+	200.13	NA	intron (NM_001013732, intron 1 of 2)	T-rich|Low_complexity|Low_complexity	856	NM_001013732	442213	Hs.659409	XM_005249141	ENSG00000244694	PTCHD4	C6orf138|dJ402H5.2	patched domain containing 4	protein-coding
MACS_peak_1004	chr5	131819408	131821802	+	198.78	NA	intron (NM_002198, intron 8 of 9)	intron (NM_002198, intron 8 of 9)	5860	NM_002198	3659	Hs.436061	NM_002198	ENSG00000125347	IRF1	IRF-1|MAR	interferon regulatory factor 1	protein-coding
MACS_peak_514	chr15	45011450	45013309	+	197.95	NA	Intergenic	AluJr|SINE|Alu	8694	NM_004048	567	Hs.534255	XM_005254549		B2M	-	beta-2-microglobulin	protein-coding
MACS_peak_350	chr12	10848484	10849522	+	197.31	NA	Intergenic	L1MD|LINE|L1	-22112	NM_018423	55359	Hs.24979	XM_005253417	ENSG00000060140	STYK1	NOK|SuRTK106	serine/threonine/tyrosine kinase 1	protein-coding
MACS_peak_1377	chr9	95883213	95883976	+	196.85	NA	TTS (NM_004148)	TTS (NM_004148)	12976	NM_004148	4814	Hs.494457	NM_004148	ENSG00000131669	NINJ1	NIN1|NINJURIN	ninjurin 1	protein-coding
MACS_peak_958	chr4	90610964	90611774	+	195.84	NA	Intergenic	Intergenic	-146183	NR_045481	644248	Hs.553954	NR_045481	ENSG00000247775	RP11-67M1.1	-	uncharacterized LOC644248	ncRNA
MACS_peak_112	chr1	179061656	179063100	+	195.62	NA	intron (NM_022371, intron 4 of 5)	intron (NM_022371, intron 4 of 5)	11266	NM_022371	64222	Hs.584957	XM_005245445		TOR3A	ADIR|ADIR2	torsin family 3, member A	protein-coding
MACS_peak_1176	chr7	41729573	41730574	+	195.59	NA	exon (NM_002192, exon 3 of 3)	exon (NM_002192, exon 3 of 3)	-3441	NR_027118	285954	Hs.656869	NR_027118	ENSG00000224116	INHBA-AS1	AC005027.4	INHBA antisense RNA 1	ncRNA
MACS_peak_1178	chr7	41731867	41733841	+	195.54	NA	promoter-TSS (NR_027119)	promoter-TSS (NR_027119)	-660	NR_027118	285954	Hs.656869	NR_027118	ENSG00000224116	INHBA-AS1	AC005027.4	INHBA antisense RNA 1	ncRNA
MACS_peak_221	chr10	24846945	24847944	+	194.35	NA	Intergenic	AluJo|SINE|Alu	92010	NM_001282770	56243	Hs.445885	XM_005252500	ENSG00000120549	KIAA1217	SKT	KIAA1217	protein-coding
MACS_peak_782	chr2	231685930	231687304	+	194.03	NA	TTS (NM_001130849)	TTS (NM_001130849)	-42696	NM_001287241	81618	Hs.111577	XM_005246882	ENSG00000135916	ITM2C	BRI3|BRICD2C|E25|E25C|ITM3	integral membrane protein 2C	protein-coding
MACS_peak_1011	chr5	135372013	135375821	+	191.56	NA	intron (NM_000358, intron 2 of 16)	intron (NM_000358, intron 2 of 16)	9333	NM_000358	7045	Hs.369397	NM_000358	ENSG00000120708	TGFBI	BIGH3|CDB1|CDG2|CDGG1|CSD|CSD1|CSD2|CSD3|EBMD|LCD1	transforming growth factor, beta-induced, 68kDa	protein-coding
MACS_peak_979	chr4	139971130	139971995	+	189.68	NA	Intergenic	Intergenic	34006	NM_001276457	1998	Hs.634040	XM_005262803	ENSG00000109381	ELF2	EU32|NERF|NERF-1A|NERF-1B|NERF-1a,b|NERF-2	E74-like factor 2 (ets domain transcription factor)	protein-coding
MACS_peak_1369	chr9	33040962	33043156	+	188.67	NA	3' UTR (NM_018225, exon 12 of 12)	3' UTR (NM_018225, exon 12 of 12)	16850	NM_001539	3301	Hs.445203	XM_005251445	ENSG00000086061	DNAJA1	DJ-2|DjA1|HDJ2|HSDJ|HSJ2|HSPF4|NEDD7|hDJ-2	DnaJ (Hsp40) homolog, subfamily A, member 1	protein-coding
MACS_peak_962	chr4	90615589	90616676	+	188.56	NA	Intergenic	L1M4|LINE|L1	-141420	NR_045481	644248	Hs.553954	NR_045481	ENSG00000247775	RP11-67M1.1	-	uncharacterized LOC644248	ncRNA
MACS_peak_418	chr12	92526953	92529056	+	186.5	NA	intron (NR_046160, intron 1 of 5)	intron (NR_046160, intron 1 of 5)	7485	NR_046159	256021	Hs.651357	NM_001256373	ENSG00000257242	C12orf79	-	chromosome 12 open reading frame 79	protein-coding
MACS_peak_149	chr1	205683157	205685221	+	186.23	NA	3' UTR (NM_022731, exon 7 of 7)	3' UTR (NM_022731, exon 7 of 7)	-34559	NM_033102	85414	Hs.278695	XM_005245556	ENSG00000158715	SLC45A3	IPCA-2|IPCA-6|IPCA-8|IPCA6|PCANAP2|PCANAP6|PCANAP8|PRST	solute carrier family 45, member 3	protein-coding
MACS_peak_1090	chr6	30564433	30567311	+	186.13	NA	Intergenic	AluSp|SINE|Alu	13763	NR_030615	100126314		NR_030615		MIR877	MIRN877|hsa-mir-877|miRNA877	microRNA 877	ncRNA
MACS_peak_665	chr19	47729883	47730568	+	185.16	NA	promoter-TSS (NR_036158)	promoter-TSS (NR_036158)	26	NR_036158	100422899		NR_036158	ENSG00000265134	MIR3190	-	microRNA 3190	ncRNA
MACS_peak_1157	chr6	160178991	160180465	+	184.88	NA	Intergenic	Intergenic	-3261	NM_005891	39	Hs.571037	XM_005266980	ENSG00000120437	ACAT2	-	acetyl-CoA acetyltransferase 2	protein-coding
MACS_peak_1150	chr6	160089003	160090547	+	184.7	NA	Intergenic	Intergenic	24578	NM_000636	6648	Hs.487046	NM_000636	ENSG00000112096	SOD2	IPOB|MNSOD|MVCD6	superoxide dismutase 2, mitochondrial	protein-coding
MACS_peak_385	chr12	69206092	69207578	+	183.03	NA	intron (NM_001278462, intron 2 of 5)	MIR3|SINE|MIR	4038	NM_001278462	4193	Hs.733536	XM_005268872	ENSG00000135679	MDM2	ACTFS|HDMX|hdm2	MDM2 oncogene, E3 ubiquitin protein ligase	protein-coding
MACS_peak_1300	chr8	103659502	103660874	+	181.14	NA	TTS (NM_005655)	TTS (NM_005655)	6004	NM_001032282	7071	Hs.435001	NM_001032282	ENSG00000155090	KLF10	EGR-alpha|EGRA|TIEG|TIEG1	Kruppel-like factor 10	protein-coding
MACS_peak_1186	chr7	43676141	43677595	+	180.74	NA	intron (NR_047701, intron 7 of 7)	intron (NR_047701, intron 7 of 7)	54176	NM_004760	9263	Hs.709489	NM_004760	ENSG00000164543	STK17A	DRAK1	serine/threonine kinase 17a	protein-coding
MACS_peak_1088	chr6	24708200	24710086	+	179.83	NA	intron (NM_030939, intron 3 of 4)	intron (NM_030939, intron 3 of 4)	10260	NM_030939	81688	Hs.744857	XM_005249433		C6orf62	Nbla00237|XTP12|dJ30M3.2	chromosome 6 open reading frame 62	protein-coding
MACS_peak_890	chr3	101582066	101583801	+	179.65	NA	Intergenic	Intergenic	14575	NM_031419	64332	Hs.319171	XM_005247700	ENSG00000144802	NFKBIZ	IKBZ|INAP|MAIL	nuclear factor of kappa light polypeptide gene enhancer in B-cells inhibitor, zeta	protein-coding
MACS_peak_1333	chr8	128969030	128970469	+	178.67	NA	intron (NR_003367, intron 2 of 7)	AluSc|SINE|Alu	-3130	NR_031610	100302161		NR_031610	ENSG00000221771	MIR1205	MIRN1205|hsa-mir-1205	microRNA 1205	ncRNA
MACS_peak_93	chr1	173616822	173618259	+	178.56	NA	intron (NM_198493, intron 2 of 5)	MLT1-int|LTR|ERVL-MaLR	12879	NM_001195190	730159	Hs.647757	NM_001195190		LOC730159	-	uncharacterized LOC730159	protein-coding
MACS_peak_194	chr1	227171790	227172539	+	178.36	NA	intron (NM_020247, intron 11 of 14)	intron (NM_020247, intron 11 of 14)	44226	NM_020247	56997	Hs.118241	XM_005273201	ENSG00000163050	ADCK3	ARCA2|CABC1|COQ10D4|COQ8|SCAR9	aarF domain containing kinase 3	protein-coding
MACS_peak_793	chr20	3786714	3789532	+	178.26	NA	Intergenic	Intergenic	-1018	NR_109859	101929125	Hs.744106	XR_244231		LOC101929125	-	uncharacterized LOC101929125	ncRNA
MACS_peak_889	chr3	101580788	101582025	+	177.87	NA	Intergenic	Intergenic	13048	NM_031419	64332	Hs.319171	XM_005247700	ENSG00000144802	NFKBIZ	IKBZ|INAP|MAIL	nuclear factor of kappa light polypeptide gene enhancer in B-cells inhibitor, zeta	protein-coding
MACS_peak_338	chr11	114186205	114187082	+	177.72	NA	Intergenic	L2c|LINE|L2	20108	NM_006169	4837	Hs.503911	NM_006169	ENSG00000166741	NNMT	-	nicotinamide N-methyltransferase	protein-coding
MACS_peak_909	chr3	145763116	145764395	+	177.54	NA	Intergenic	MSTA-int|LTR|ERVL-MaLR	115527	NM_182943	5352	Hs.477866	XM_005247535	ENSG00000152952	PLOD2	LH2|TLH	procollagen-lysine, 2-oxoglutarate 5-dioxygenase 2	protein-coding
MACS_peak_31	chr1	41237599	41238625	+	176.94	NA	TTS (NM_001142588)	TTS (NM_001142588)	-11572	NM_004700	9132	Hs.473058	NM_004700	ENSG00000117013	KCNQ4	DFNA2|DFNA2A|KV7.4	potassium voltage-gated channel, KQT-like subfamily, member 4	protein-coding
MACS_peak_743	chr2	143817378	143818123	+	176.8	NA	Intergenic	HAL1|LINE|L1	-69149	NM_018460	55843	Hs.171011	XM_005263714	ENSG00000075884	ARHGAP15	BM046	Rho GTPase activating protein 15	protein-coding
MACS_peak_965	chr4	90626115	90626694	+	176.73	NA	Intergenic	HERV16-int|LTR|ERVL	-131148	NR_045481	644248	Hs.553954	NR_045481	ENSG00000247775	RP11-67M1.1	-	uncharacterized LOC644248	ncRNA
MACS_peak_1049	chr5	150403304	150404669	+	176.65	NA	intron (NM_002084, intron 1 of 4)	intron (NM_002084, intron 1 of 4)	3987	NM_002084	2878	Hs.386793	NM_002084	ENSG00000211445	GPX3	GPx-P|GSHPx-3|GSHPx-P	glutathione peroxidase 3 (plasma)	protein-coding
MACS_peak_452	chr13	73644208	73645515	+	176.38	NA	intron (NM_001286818, intron 3 of 3)	intron (NM_001286818, intron 3 of 3)	11931	NM_001730	688	Hs.508234	XM_005266508	ENSG00000102554	KLF5	BTEB2|CKLF|IKLF	Kruppel-like factor 5 (intestinal)	protein-coding
MACS_peak_1269	chr8	62534716	62535692	+	176.12	NA	intron (NM_001164750, intron 13 of 24)	intron (NM_001164750, intron 13 of 24)	67204	NM_032467	444	Hs.332422	XM_005251235	ENSG00000198363	ASPH	AAH|BAH|CASQ2BP1|HAAH|JCTN|junctin	aspartate beta-hydroxylase	protein-coding
MACS_peak_234	chr10	47125733	47127396	+	174.39	NA	intron (NR_033957, intron 1 of 3)	intron (NR_033957, intron 1 of 3)	7272	NR_003277	728643	Hs.711067	NR_003277	ENSG00000213412	HNRNPA1P33	-	heterogeneous nuclear ribonucleoprotein A1 pseudogene 33	pseudo
MACS_peak_389	chr12	69213015	69213914	+	174.19	NA	intron (NM_001145337, intron 4 of 10)	AluSp|SINE|Alu	10667	NM_001278462	4193	Hs.733536	XM_005268872	ENSG00000135679	MDM2	ACTFS|HDMX|hdm2	MDM2 oncogene, E3 ubiquitin protein ligase	protein-coding
MACS_peak_390	chr12	69214361	69216042	+	173.71	NA	intron (NM_001145339, intron 5 of 8)	intron (NM_001145339, intron 5 of 8)	12404	NM_001278462	4193	Hs.733536	XM_005268872	ENSG00000135679	MDM2	ACTFS|HDMX|hdm2	MDM2 oncogene, E3 ubiquitin protein ligase	protein-coding
MACS_peak_1321	chr8	128902559	128903871	+	172.62	NA	non-coding (NR_003367, exon 1 of 8)	non-coding (NR_003367, exon 1 of 8)	341	NR_003367	5820	Hs.675281	NR_003367	ENSG00000249859	PVT1	LINC00079|NCRNA00079	Pvt1 oncogene (non-protein coding)	ncRNA
MACS_peak_441	chr13	41127882	41129055	+	171.45	NA	Intergenic	MER63D|DNA|hAT-Blackjack	-73325	NR_024505	646982	Hs.287664	NR_024505		LINC00598	RP11-350A18.1|TTL	long intergenic non-protein coding RNA 598	ncRNA
MACS_peak_1148	chr6	160082793	160084069	+	171.44	NA	Intergenic	LTR12_|LTR|ERV1	30922	NM_000636	6648	Hs.487046	NM_000636	ENSG00000112096	SOD2	IPOB|MNSOD|MVCD6	superoxide dismutase 2, mitochondrial	protein-coding
MACS_peak_1112	chr6	43590688	43591911	+	171.28	NA	intron (NM_001286216, intron 9 of 11)	intron (NM_001286216, intron 9 of 11)	3791	NM_001286216	54676	Hs.485449	XM_005249195	ENSG00000172432	GTPBP2	-	GTP binding protein 2	protein-coding
MACS_peak_329	chr11	110047429	110050574	+	170.02	NA	intron (NM_001260493, intron 15 of 15)	intron (NM_001260493, intron 15 of 15)	84914	NM_033390	85463	Hs.376289	XM_005271715	ENSG00000149289	ZC3H12C	MCPIP3	zinc finger CCCH-type containing 12C	protein-coding
MACS_peak_77	chr1	153531946	153533558	+	169.57	NA	TTS (NM_005978)	TTS (NM_005978)	5554	NM_005978	6273	Hs.516484	NM_005978	ENSG00000196754	S100A2	CAN19|S100L	S100 calcium binding protein A2	protein-coding
MACS_peak_746	chr2	151323519	151324509	+	169.52	NA	TTS (NM_005168)	TTS (NM_005168)	20195	NM_001254738	390	Hs.713765	NM_001254738	ENSG00000115963	RND3	ARHE|Rho8|RhoE|memB	Rho family GTPase 3	protein-coding
MACS_peak_607	chr18	12326881	12328396	+	169.39	NA	Intergenic	Intergenic	19381	NM_032525	84617	Hs.744066	XM_005258158	ENSG00000176014	TUBB6	HsT1601|TUBB-5	tubulin, beta 6 class V	protein-coding
MACS_peak_498	chr15	20842442	20844000	+	167.6	NA	Intergenic	Intergenic	75547	NR_027411	729786	Hs.592025	NR_027411		GOLGA8CP	GOLGA8C	golgin A8 family, member C, pseudogene	pseudo
MACS_peak_1123	chr6	48036921	48037498	+	167.37	NA	promoter-TSS (NM_207499)	promoter-TSS (NM_207499)	-784	NM_207499	442213	Hs.659409	XM_005249141	ENSG00000244694	PTCHD4	C6orf138|dJ402H5.2	patched domain containing 4	protein-coding
MACS_peak_980	chr4	139972403	139973549	+	166.47	NA	Intergenic	AluSx1|SINE|Alu	32592	NM_001276457	1998	Hs.634040	XM_005262803	ENSG00000109381	ELF2	EU32|NERF|NERF-1A|NERF-1B|NERF-1a,b|NERF-2	E74-like factor 2 (ets domain transcription factor)	protein-coding
MACS_peak_573	chr17	4810806	4812538	+	166.45	NA	Intergenic	Intergenic	-5303	NM_000080	1145	Hs.654535	NM_000080	ENSG00000108556	CHRNE	ACHRE|CMS1D|CMS1E|CMS2A|FCCMS|SCCMS	cholinergic receptor, nicotinic, epsilon (muscle)	protein-coding
MACS_peak_673	chr19	49384530	49386321	+	166.24	NA	exon (NM_003323, exon 12 of 13)	exon (NM_003323, exon 12 of 13)	9776	NM_014330	23645	Hs.631593	NM_014330	ENSG00000087074	PPP1R15A	GADD34	protein phosphatase 1, regulatory subunit 15A	protein-coding
MACS_peak_1081	chr5	180012810	180014165	+	165.99	NA	Intergenic	Tigger1|DNA|TcMar-Tigger	5000	NM_052863	92304	Hs.62492	NM_052863	ENSG00000161055	SCGB3A1	HIN-1|HIN1|LU105|PnSP-2|UGRP2	secretoglobin, family 3A, member 1	protein-coding
MACS_peak_470	chr14	21668233	21669472	+	164.68	NA	non-coding (NR_038970, exon 1 of 1)	non-coding (NR_038970, exon 1 of 1)	4810	NR_038970	283624	Hs.525210	NR_038970	ENSG00000258441	LINC00641	-	long intergenic non-protein coding RNA 641	ncRNA
MACS_peak_128	chr1	200839164	200839785	+	163.35	NA	Intergenic	Intergenic	-2609	NM_005298	2848	Hs.534316	NM_005298	ENSG00000170128	GPR25	-	G protein-coupled receptor 25	protein-coding
MACS_peak_146	chr1	205677167	205678654	+	162.87	NA	Intergenic	Intergenic	-28280	NM_033102	85414	Hs.278695	XM_005245556	ENSG00000158715	SLC45A3	IPCA-2|IPCA-6|IPCA-8|IPCA6|PCANAP2|PCANAP6|PCANAP8|PRST	solute carrier family 45, member 3	protein-coding
MACS_peak_1347	chr8	129013660	129014529	+	162.67	NA	intron (NR_003367, intron 4 of 7)	MLT1A0|LTR|ERVL-MaLR	-7050	NR_031611	100302170		NR_031611		MIR1206	MIRN1206|hsa-mir-1206	microRNA 1206	ncRNA
MACS_peak_1325	chr8	128948374	128949401	+	162.51	NA	intron (NR_003367, intron 1 of 7)	intron (NR_003367, intron 1 of 7)	12082	NR_103558	641384	Hs.629674	NM_001037234		TMEM75	-	transmembrane protein 75	ncRNA
MACS_peak_281	chr11	14275942	14277129	+	162.42	NA	intron (NM_006108, intron 8 of 15)	intron (NM_006108, intron 8 of 15)	103496	NM_001177315	22800	Hs.712835	XM_005252827	ENSG00000133818	RRAS2	TC21	related RAS viral (r-ras) oncogene homolog 2	protein-coding
MACS_peak_501	chr15	20851177	20852489	+	161.19	NA	Intergenic	Intergenic	84159	NR_027411	729786	Hs.592025	NR_027411		GOLGA8CP	GOLGA8C	golgin A8 family, member C, pseudogene	pseudo
MACS_peak_583	chr17	27079013	27080058	+	160.76	NA	Intergenic	Intergenic	8512	NM_004295	9618	Hs.8375	NM_004295	ENSG00000076604	TRAF4	CART1|MLN62|RNF83	TNF receptor-associated factor 4	protein-coding
MACS_peak_126	chr1	200836256	200837238	+	160.53	NA	Intergenic	MIR|SINE|MIR	-5336	NM_005298	2848	Hs.534316	NM_005298	ENSG00000170128	GPR25	-	G protein-coupled receptor 25	protein-coding
MACS_peak_775	chr2	201715789	201716452	+	160.47	NA	Intergenic	L1PB1|LINE|L1	13164	NM_001162407	1195	Hs.433732	NM_001162407	ENSG00000013441	CLK1	CLK|CLK/STY|STY	CDC-like kinase 1	protein-coding
MACS_peak_1230	chr7	158245312	158246044	+	160.39	NA	intron (NM_130842, intron 1 of 21)	intron (NM_130842, intron 1 of 21)	79827	NR_030325	693180		NR_030325		MIR595	MIRN595|hsa-mir-595	microRNA 595	ncRNA
MACS_peak_1272	chr8	79734493	79735950	+	159.51	NA	Intergenic	THE1C-int|LTR|ERVL-MaLR	-17463	NM_000880	3574	Hs.591873	NM_000880	ENSG00000104432	IL7	IL-7	interleukin 7	protein-coding
MACS_peak_1259	chr8	22916370	22917561	+	159.37	NA	intron (NM_147187, intron 1 of 9)	L1MB2|LINE|L1	-8777	NR_038873	286059	Hs.306673	NR_038873	ENSG00000246130	RP11-875O11.2	-	tumor necrosis factor receptor superfamily, member 10d, decoy with truncated death domain pseudogene	pseudo
MACS_peak_411	chr12	69267977	69268848	+	158.61	NA	intron (NM_001005502, intron 3 of 8)	intron (NM_001005502, intron 3 of 8)	58567	NM_001005502	1368	Hs.654387	XM_005268653	ENSG00000135678	CPM	-	carboxypeptidase M	protein-coding
MACS_peak_1177	chr7	41730715	41731487	+	156.59	NA	intron (NM_002192, intron 2 of 2)	L2c|LINE|L2	-2413	NR_027118	285954	Hs.656869	NR_027118	ENSG00000224116	INHBA-AS1	AC005027.4	INHBA antisense RNA 1	ncRNA
MACS_peak_739	chr2	143811035	143811702	+	156.13	NA	Intergenic	THE1B|LTR|ERVL-MaLR	-75531	NM_018460	55843	Hs.171011	XM_005263714	ENSG00000075884	ARHGAP15	BM046	Rho GTPase activating protein 15	protein-coding
MACS_peak_608	chr18	21542418	21543223	+	155.65	NA	Intergenic	AluSx|SINE|Alu	-29917	NM_153211	125488	Hs.732771	XM_005258198	ENSG00000168234	TTC39C	C18orf17|HsT2697	tetratricopeptide repeat domain 39C	protein-coding
MACS_peak_1375	chr9	95878354	95879037	+	155.43	NA	Intergenic	Intergenic	17875	NM_004148	4814	Hs.494457	NM_004148	ENSG00000131669	NINJ1	NIN1|NINJURIN	ninjurin 1	protein-coding
MACS_peak_824	chr20	49212353	49213340	+	155.31	NA	intron (NM_080829, intron 14 of 21)	intron (NM_080829, intron 14 of 21)	10523	NR_030375	693230		NR_030375	ENSG00000208018	MIR645	MIRN645|hsa-mir-645	microRNA 645	ncRNA
MACS_peak_881	chr3	41285072	41285890	+	153.85	NA	Intergenic	MIRc|SINE|MIR	44539	NM_001904	1499	Hs.476018	XM_005264886	ENSG00000168036	CTNNB1	CTNNB|MRD19|armadillo	catenin (cadherin-associated protein), beta 1, 88kDa	protein-coding
MACS_peak_1065	chr5	150652428	150653192	+	153.06	NA	Intergenic	Intergenic	20197	NM_000405	2760	Hs.483873	XM_005268413	ENSG00000196743	GM2A	GM2-AP|SAP-3	GM2 ganglioside activator	protein-coding
MACS_peak_218	chr10	24839438	24840137	+	151.62	NA	Intergenic	Intergenic	84353	NM_001282770	56243	Hs.445885	XM_005252500	ENSG00000120549	KIAA1217	SKT	KIAA1217	protein-coding
MACS_peak_297	chr11	44647539	44648313	+	151.54	NA	Intergenic	Intergenic	60785	NM_001024844	3732	Hs.527778	NM_001024844		CD82	4F9|C33|GR15|IA4|KAI1|R2|SAR2|ST6|TSPAN27	CD82 molecule	protein-coding
MACS_peak_652	chr19	39221803	39222519	+	151.09	NA	TTS (NM_004924)	TTS (NM_004924)	12953	NM_144691	147968	Hs.731775	NM_144691	ENSG00000182472	CAPN12	-	calpain 12	protein-coding
MACS_peak_90	chr1	173606768	173607545	+	150.46	NA	TTS (NM_001195190)	TTS (NM_001195190)	2495	NM_001195190	730159	Hs.647757	NM_001195190		LOC730159	-	uncharacterized LOC730159	protein-coding
MACS_peak_1380	chr9	95891338	95892251	+	150.44	NA	intron (NM_004148, intron 1 of 3)	intron (NM_004148, intron 1 of 3)	4776	NM_004148	4814	Hs.494457	NM_004148	ENSG00000131669	NINJ1	NIN1|NINJURIN	ninjurin 1	protein-coding
MACS_peak_1156	chr6	160177661	160178900	+	149.74	NA	TTS (NM_001270531)	TTS (NM_001270531)	-4709	NM_005891	39	Hs.571037	XM_005266980	ENSG00000120437	ACAT2	-	acetyl-CoA acetyltransferase 2	protein-coding
MACS_peak_1387	chr9	114697827	114699267	+	149.41	NA	Intergenic	MLT1A0|LTR|ERVL-MaLR	4167	NR_039814	100616114		NR_039814		MIR4668	-	microRNA 4668	ncRNA
MACS_peak_134	chr1	203275178	203276593	+	149.13	NA	intron (NM_006763, intron 1 of 1)	intron (NM_006763, intron 1 of 1)	1221	NM_006763	7832	Hs.519162	NM_006763	ENSG00000159388	BTG2	PC3|TIS21	BTG family, member 2	protein-coding
MACS_peak_1335	chr8	128971988	128972675	+	148.84	NA	promoter-TSS (NR_031610)	promoter-TSS (NR_031610)	-548	NR_031610	100302161		NR_031610	ENSG00000221771	MIR1205	MIRN1205|hsa-mir-1205	microRNA 1205	ncRNA
MACS_peak_640	chr19	10396773	10397599	+	148.57	NA	promoter-TSS (NM_001544)	promoter-TSS (NM_001544)	-457	NM_001039132	3386	Hs.706750	NM_001039132	ENSG00000105371	ICAM4	CD242|LW	intercellular adhesion molecule 4 (Landsteiner-Wiener blood group)	protein-coding
MACS_peak_505	chr15	20865662	20866635	+	145.76	NA	Intergenic	MADE2|DNA|TcMar-Mariner	95332	NR_027992	606	Hs.657985	NR_027992		NBEAP1	BCL8|BCL8A	neurobeachin pseudogene 1	pseudo
MACS_peak_327	chr11	110045370	110046298	+	145	NA	3' UTR (NM_001260493, exon 16 of 16)	3' UTR (NM_001260493, exon 16 of 16)	81747	NM_033390	85463	Hs.376289	XM_005271715	ENSG00000149289	ZC3H12C	MCPIP3	zinc finger CCCH-type containing 12C	protein-coding
MACS_peak_1031	chr5	139936649	139937774	+	144.87	NA	promoter-TSS (NR_045587)	promoter-TSS (NR_045587)	-170	NR_045587	10011	Hs.653135	NM_001035235	ENSG00000213523	SRA1	SRA|SRAP|STRAA1|pp7684	steroid receptor RNA activator 1	protein-coding
MACS_peak_968	chr4	90631601	90632535	+	144.67	NA	Intergenic	Intergenic	-125484	NR_045481	644248	Hs.553954	NR_045481	ENSG00000247775	RP11-67M1.1	-	uncharacterized LOC644248	ncRNA
MACS_peak_914	chr3	171500552	171501377	+	144.41	NA	intron (NM_001130081, intron 1 of 25)	L2|LINE|L2	27320	NM_001130081	5337	Hs.382865	XM_005247533	ENSG00000075651	PLD1	-	phospholipase D1, phosphatidylcholine-specific	protein-coding
MACS_peak_901	chr3	134073093	134074125	+	143.98	NA	TTS (NM_016201)	TTS (NM_016201)	13095	NR_106885	102466744		NR_106885		MIR6827	hsa-mir-6827	microRNA mir-6827	ncRNA
MACS_peak_1427	chrX	68063428	68063962	+	143.3	NA	Intergenic	MIRc|SINE|MIR	14855	NM_004429	1947	Hs.144700	NM_004429	ENSG00000090776	EFNB1	CFND|CFNS|EFL3|EPLG2|Elk-L|LERK2	ephrin-B1	protein-coding
MACS_peak_47	chr1	68156680	68157796	+	143.05	NA	Intergenic	L2c|LINE|L2	6378	NM_001199742	1647	Hs.80409	NM_001199741	ENSG00000116717	GADD45A	DDIT1|GADD45	growth arrest and DNA-damage-inducible, alpha	protein-coding
MACS_peak_982	chr4	139976490	139977377	+	142.81	NA	Intergenic	Intergenic	28635	NM_001276457	1998	Hs.634040	XM_005262803	ENSG00000109381	ELF2	EU32|NERF|NERF-1A|NERF-1B|NERF-1a,b|NERF-2	E74-like factor 2 (ets domain transcription factor)	protein-coding
MACS_peak_322	chr11	102751177	102751613	+	141.91	NA	Intergenic	A-rich|Low_complexity|Low_complexity	-5631	NM_002426	4321	Hs.709832	XM_005271559		MMP12	HME|ME|MME|MMP-12	matrix metallopeptidase 12 (macrophage elastase)	protein-coding
MACS_peak_1073	chr5	179033983	179035766	+	141.72	NA	intron (NM_001040452, intron 17 of 17)	intron (NM_001040452, intron 17 of 17)	15837	NM_001257293	3187	Hs.604001	XM_005265895	ENSG00000169045	HNRNPH1	HNRPH|HNRPH1|hnRNPH	heterogeneous nuclear ribonucleoprotein H1 (H)	protein-coding
MACS_peak_364	chr12	52648505	52649470	+	140.97	NA	Intergenic	Intergenic	22033	NM_005556	3855	Hs.670221	XR_245927	ENSG00000135480	KRT7	CK7|K2C7|K7|SCL	keratin 7	protein-coding
MACS_peak_1251	chr8	22885836	22886619	+	140.64	NA	intron (NR_027140, intron 3 of 8)	intron (NR_027140, intron 3 of 8)	29135	NM_015178	23221	Hs.372688	NM_001160036	ENSG00000008853	RHOBTB2	DBC2	Rho-related BTB domain containing 2	protein-coding
MACS_peak_153	chr1	206831162	206832086	+	140.6	NA	Intergenic	Intergenic	22743	NM_003582	8444	Hs.164267	XM_005273315	ENSG00000143479	DYRK3	DYRK5|RED|REDK|hYAK3-2	dual-specificity tyrosine-(Y)-phosphorylation regulated kinase 3	protein-coding
MACS_peak_827	chr20	52180215	52180766	+	140.4	NA	intron (NR_110051, intron 3 of 5)	AluSz6|SINE|Alu	11181	NR_110051	101927770		XR_244200	ENSG00000197670	RP4-724E16.2	-	uncharacterized LOC101927770	ncRNA
MACS_peak_646	chr19	13935897	13936806	+	138.33	NA	intron (NM_023072, intron 10 of 12)	intron (NM_023072, intron 10 of 12)	10752	NR_036515	284454	Hs.436426	NR_036515	ENSG00000267519	LOC284454	-	uncharacterized LOC284454	ncRNA
MACS_peak_99	chr1	173634890	173635511	+	138.21	NA	intron (NM_198493, intron 1 of 5)	Charlie1b|DNA|hAT-Charlie	3801	NM_198493	339416	Hs.130054	XM_005245116		ANKRD45	CT117|RP3-436N22.4	ankyrin repeat domain 45	protein-coding
MACS_peak_931	chr4	2945333	2946674	+	137.79	NA	intron (NM_003703, intron 12 of 18)	intron (NM_003703, intron 12 of 18)	8725	NR_015453	317648	Hs.731500	NR_015453	ENSG00000249673	NOP14-AS1	C4orf10|RES4-24|RP11-520M5.5	NOP14 antisense RNA 1	ncRNA
MACS_peak_1035	chr5	142767016	142767944	+	137.63	NA	intron (NM_001018075, intron 2 of 8)	intron (NM_001018075, intron 2 of 8)	15774	NM_001204261	2908	Hs.122926	XM_005268419	ENSG00000113580	NR3C1	GCCR|GCR|GR|GRL	nuclear receptor subfamily 3, group C, member 1 (glucocorticoid receptor)	protein-coding
MACS_peak_187	chr1	223968065	223969257	+	137.32	NA	intron (NM_001031685, intron 17 of 17)	intron (NM_001031685, intron 17 of 17)	65013	NM_001031685	7159	Hs.523968	XM_005273246	ENSG00000143514	TP53BP2	53BP2|ASPP2|BBP|P53BP2|PPP1R13A	tumor protein p53 binding protein, 2	protein-coding
MACS_peak_1373	chr9	75786879	75787821	+	137.27	NA	Intergenic	AluSq2|SINE|Alu	20569	NM_000700	301	Hs.494173	XM_005251950	ENSG00000135046	ANXA1	ANX1|LPC1	annexin A1	protein-coding
MACS_peak_1141	chr6	138407548	138409405	+	137.15	NA	Intergenic	Intergenic	20184	NM_022121	64065	Hs.201446	NM_022121	ENSG00000112378	PERP	KCP1|KRTCAP1|PIGPC1|RP3-496H19.1|THW|dJ496H19.1	PERP, TP53 apoptosis effector	protein-coding
MACS_peak_1409	chr9	139422700	139423150	+	135.89	NA	intron (NM_017617, intron 2 of 33)	G-rich|Low_complexity|Low_complexity	-8847	NR_039820	100616242		NR_039820		MIR4673	-	microRNA 4673	ncRNA
MACS_peak_991	chr5	57747502	57748799	+	135.74	NA	Intergenic	Intergenic	7816	NM_006622	10769	Hs.398157	NM_001252226	ENSG00000145632	PLK2	SNK|hPlk2|hSNK	polo-like kinase 2	protein-coding
MACS_peak_566	chr17	3558062	3558804	+	135.5	NA	intron (NM_001031681, intron 6 of 12)	intron (NM_001031681, intron 6 of 12)	13540	NM_014604	30851	Hs.731607	NM_001204698	ENSG00000213977	TAX1BP3	TIP-1	Tax1 (human T-cell leukemia virus type I) binding protein 3	protein-coding
MACS_peak_111	chr1	179060622	179061606	+	135.44	NA	intron (NM_022371, intron 4 of 5)	intron (NM_022371, intron 4 of 5)	10002	NM_022371	64222	Hs.584957	XM_005245445		TOR3A	ADIR|ADIR2	torsin family 3, member A	protein-coding
MACS_peak_776	chr2	201716467	201717013	+	134.52	NA	TTS (NM_001162407)	TTS (NM_001162407)	12544	NM_001162407	1195	Hs.433732	NM_001162407	ENSG00000013441	CLK1	CLK|CLK/STY|STY	CDC-like kinase 1	protein-coding
MACS_peak_21	chr1	28611212	28611865	+	133.63	NA	Intergenic	MIRb|SINE|MIR	25575	NM_031459	83667	Hs.469543	NM_031459	ENSG00000130766	SESN2	HI95|SES2|SEST2	sestrin 2	protein-coding
MACS_peak_871	chr3	14194614	14195490	+	133.55	NA	intron (NM_001145769, intron 10 of 15)	intron (NM_001145769, intron 10 of 15)	25120	NM_001145769	7508	Hs.739296	NM_001145769	ENSG00000154767	XPC	RAD4|XP3|XPCC	xeroderma pigmentosum, complementation group C	protein-coding
MACS_peak_1266	chr8	49828821	49829914	+	132.5	NA	TTS (NM_003068)	TTS (NM_003068)	4632	NM_003068	6591	Hs.360174	NM_003068	ENSG00000019549	SNAI2	SLUG|SLUGH1|SNAIL2|WS2D	snail family zinc finger 2	protein-coding
MACS_peak_1197	chr7	55234653	55235411	+	132.4	NA	intron (NM_005228, intron 15 of 27)	HAL1-2a_MD|LINE|L1	21610	NR_047551	100507500	Hs.720489	NR_047551	ENSG00000224057	EGFR-AS1	-	EGFR antisense RNA 1	ncRNA
MACS_peak_1274	chr8	79737479	79738399	+	132.08	NA	Intergenic	Intergenic	-20181	NM_000880	3574	Hs.591873	NM_000880	ENSG00000104432	IL7	IL-7	interleukin 7	protein-coding
MACS_peak_1028	chr5	138272751	138273600	+	131.75	NA	Intergenic	Intergenic	-62118	NM_015564	26045	Hs.656653	XM_005271953	ENSG00000146006	LRRTM2	-	leucine rich repeat transmembrane neuronal 2	protein-coding
MACS_peak_188	chr1	223969915	223971094	+	131.61	NA	intron (NM_001031685, intron 17 of 17)	intron (NM_001031685, intron 17 of 17)	63170	NM_001031685	7159	Hs.523968	XM_005273246	ENSG00000143514	TP53BP2	53BP2|ASPP2|BBP|P53BP2|PPP1R13A	tumor protein p53 binding protein, 2	protein-coding
MACS_peak_177	chr1	212786814	212787894	+	131.53	NA	intron (NM_001206484, intron 2 of 4)	intron (NM_001206484, intron 2 of 4)	-1006	NM_001206486	467	Hs.460	XM_005273146	ENSG00000162772	ATF3	-	activating transcription factor 3	protein-coding
MACS_peak_672	chr19	49383298	49384394	+	131	NA	TTS (NM_003323)	TTS (NM_003323)	8197	NM_014330	23645	Hs.631593	NM_014330	ENSG00000087074	PPP1R15A	GADD34	protein phosphatase 1, regulatory subunit 15A	protein-coding
MACS_peak_272	chr10	112272144	112273025	+	130.97	NA	Intergenic	Intergenic	14959	NM_004419	1847	Hs.2128	NM_004419	ENSG00000138166	DUSP5	DUSP|HVH3	dual specificity phosphatase 5	protein-coding
MACS_peak_1014	chr5	135385364	135386802	+	130.86	NA	intron (NM_000358, intron 7 of 16)	intron (NM_000358, intron 7 of 16)	21499	NM_000358	7045	Hs.369397	NM_000358	ENSG00000120708	TGFBI	BIGH3|CDB1|CDG2|CDGG1|CSD|CSD1|CSD2|CSD3|EBMD|LCD1	transforming growth factor, beta-induced, 68kDa	protein-coding
MACS_peak_1070	chr5	176327100	176328019	+	130.77	NA	Intergenic	Intergenic	-1226	NM_002115	3101	Hs.411695	NM_002115	ENSG00000160883	HK3	HKIII|HXK3	hexokinase 3 (white cell)	protein-coding
MACS_peak_1228	chr7	151251938	151252683	+	130.39	NA	TTS (NM_024429)	TTS (NM_024429)	-35300	NM_005614	6009	Hs.647068	XM_005250034	ENSG00000106615	RHEB	RHEB2	Ras homolog enriched in brain	protein-coding
MACS_peak_719	chr2	143644238	143645558	+	129.39	NA	intron (NM_001199241, intron 3 of 14)	L1MB1|LINE|L1	9703	NM_001032998	8942	Hs.470126	XM_005263829	ENSG00000115919	KYNU	-	kynureninase	protein-coding
MACS_peak_860	chr22	31682455	31683018	+	129.25	NA	intron (NM_001135911, intron 4 of 4)	intron (NM_001135911, intron 4 of 4)	5784	NM_052880	113791	Hs.26670	XM_005261322	ENSG00000100100	PIK3IP1	HGFL|hHGFL(S)	phosphoinositide-3-kinase interacting protein 1	protein-coding
MACS_peak_645	chr19	13933749	13934720	+	128.93	NA	exon (NM_023072, exon 10 of 13)	exon (NM_023072, exon 10 of 13)	12869	NR_036515	284454	Hs.436426	NR_036515	ENSG00000267519	LOC284454	-	uncharacterized LOC284454	ncRNA
MACS_peak_1332	chr8	128968094	128968855	+	128.47	NA	intron (NR_003367, intron 2 of 7)	intron (NR_003367, intron 2 of 7)	-4405	NR_031610	100302161		NR_031610	ENSG00000221771	MIR1205	MIRN1205|hsa-mir-1205	microRNA 1205	ncRNA
MACS_peak_251	chr10	51593131	51593895	+	128.05	NA	intron (NR_073029, intron 6 of 7)	AluJb|SINE|Alu	17228	NM_001145262	8031	Hs.709644	XM_005270177	ENSG00000138293	NCOA4	ARA70|ELE1|PTC3|RFG	nuclear receptor coactivator 4	protein-coding
MACS_peak_26	chr1	31403269	31403925	+	127.97	NA	TTS (NM_014676)	TTS (NM_014676)	5026	NR_033295	692235		NR_033295		SNORD103B	U103B	small nucleolar RNA, C/D box 103B	snoRNA
MACS_peak_625	chr19	6685427	6686177	+	127.74	NA	intron (NM_000064, intron 29 of 40)	intron (NM_000064, intron 29 of 40)	-15203	NM_172014	8740	Hs.129708	XM_005259670	ENSG00000125735	TNFSF14	CD258|HVEML|LIGHT|LTg|TR2	tumor necrosis factor (ligand) superfamily, member 14	protein-coding
MACS_peak_1407	chr9	137334833	137335544	+	127.69	NA	Intergenic	Intergenic	63931	NR_039816	100616236		NR_039816		MIR4669	-	microRNA 4669	ncRNA
MACS_peak_324	chr11	109991013	109991730	+	127.69	NA	intron (NM_033390, intron 1 of 5)	MER82|DNA|TcMar-Tigger	27284	NM_033390	85463	Hs.376289	XM_005271715	ENSG00000149289	ZC3H12C	MCPIP3	zinc finger CCCH-type containing 12C	protein-coding
MACS_peak_1136	chr6	136570913	136572012	+	127.56	NA	promoter-TSS (NM_001099286)	promoter-TSS (NM_001099286)	-13	NM_001099286	113115	Hs.121536	NM_001099286	ENSG00000146410	MTFR2	DUFD1|FAM54A	mitochondrial fission regulator 2	protein-coding
MACS_peak_1016	chr5	135391377	135392479	+	127.52	NA	intron (NM_000358, intron 11 of 16)	intron (NM_000358, intron 11 of 16)	24358	NR_030583	100126299		NR_030583	ENSG00000270123	VTRNA2-1	CBL-3|CBL3|MIR886|MIRN886|VTRNA2|hsa-mir-886|hvg-5|nc886	vault RNA 2-1	ncRNA
MACS_peak_765	chr2	191291194	191292278	+	127.5	NA	intron (NM_017694, intron 2 of 7)	L1MD1|LINE|L1	18655	NM_017694	54842	Hs.744117	XM_005246654	ENSG00000151690	MFSD6	MMR2|hMMR2	major facilitator superfamily domain containing 6	protein-coding
MACS_peak_106	chr1	173652639	173654049	+	127.23	NA	Intergenic	LTR10F|LTR|ERV1	-14343	NM_198493	339416	Hs.130054	XM_005245116		ANKRD45	CT117|RP3-436N22.4	ankyrin repeat domain 45	protein-coding
MACS_peak_981	chr4	139974100	139974822	+	126.42	NA	Intergenic	AluSx|SINE|Alu	31107	NM_001276457	1998	Hs.634040	XM_005262803	ENSG00000109381	ELF2	EU32|NERF|NERF-1A|NERF-1B|NERF-1a,b|NERF-2	E74-like factor 2 (ets domain transcription factor)	protein-coding
MACS_peak_490	chr14	96731954	96732985	+	126.26	NA	Intergenic	L2b|LINE|L2	9922	NM_000710	623	Hs.525572	XM_005267977	ENSG00000100739	BDKRB1	B1BKR|B1R|BKB1R|BKR1|BRADYB1	bradykinin receptor B1	protein-coding
MACS_peak_520	chr15	56378003	56378710	+	126.18	NA	Intergenic	MER2|DNA|TcMar-Tigger	-92412	NM_006154	4734	Hs.1565	XM_005254406	ENSG00000069869	NEDD4	NEDD4-1|RPF1	neural precursor cell expressed, developmentally down-regulated 4, E3 ubiquitin protein ligase	protein-coding
MACS_peak_233	chr10	47124820	47125662	+	125.94	NA	intron (NR_033957, intron 1 of 3)	MLT1G1|LTR|ERVL-MaLR	8595	NR_003277	728643	Hs.711067	NR_003277	ENSG00000213412	HNRNPA1P33	-	heterogeneous nuclear ribonucleoprotein A1 pseudogene 33	pseudo
MACS_peak_1421	chrX	41211285	41212495	+	125.65	NA	Intergenic	Intergenic	19239	NM_001356	1654	Hs.743263	XM_005272590	ENSG00000215301	DDX3X	DBX|DDX14|DDX3|HLP2	DEAD (Asp-Glu-Ala-Asp) box helicase 3, X-linked	protein-coding
MACS_peak_341	chr11	122231327	122231809	+	125.6	NA	Intergenic	L1MB3|LINE|L1	-157798	NR_024430	399959	Hs.732590	XR_246434	ENSG00000255248	MIR100HG	AGD1|RP11-166D19.1|lncRNA-N2	mir-100-let-7a-2 cluster host gene (non-protein coding)	ncRNA
MACS_peak_354	chr12	16207321	16208039	+	124.74	NA	Intergenic	L1PA13|LINE|L1	143494	NM_015954	51071	Hs.39429	NM_015954	ENSG00000023697	DERA	DEOC	deoxyribose-phosphate aldolase (putative)	protein-coding
MACS_peak_826	chr20	52179219	52179642	+	124.66	NA	intron (NR_110051, intron 3 of 5)	AluSx|SINE|Alu	10121	NR_110051	101927770		XR_244200	ENSG00000197670	RP4-724E16.2	-	uncharacterized LOC101927770	ncRNA
MACS_peak_1295	chr8	103239089	103240225	+	124.38	NA	intron (NM_001172478, intron 1 of 7)	AluJb|SINE|Alu	11402	NM_001172477	50484	Hs.512592	NM_001172477	ENSG00000048392	RRM2B	MTDPS8A|MTDPS8B|P53R2	ribonucleotide reductase M2 B (TP53 inducible)	protein-coding
MACS_peak_1174	chr7	41727182	41728098	+	124.26	NA	TTS (NM_002192)	TTS (NM_002192)	-5874	NR_027118	285954	Hs.656869	NR_027118	ENSG00000224116	INHBA-AS1	AC005027.4	INHBA antisense RNA 1	ncRNA
MACS_peak_926	chr3	185630643	185631455	+	124.23	NA	Intergenic	Intergenic	24875	NM_001243879	6434	Hs.533122	XM_005247703		TRA2B	Htra2-beta|SFRS10|SRFS10|TRA2-BETA|TRAN2B	transformer 2 beta homolog (Drosophila)	protein-coding
MACS_peak_795	chr20	3912328	3913109	+	124.16	NA	3' UTR (NM_001134337, exon 6 of 6)	3' UTR (NM_001134337, exon 6 of 6)	-14508	NR_031722	100302282		NR_031722		MIR103B2	MIR103-2-AS|MIR103-2AS|MIRN103-2AS|hsa-mir-103-2-as	microRNA 103b-2	ncRNA
MACS_peak_893	chr3	122057718	122058634	+	123.81	NA	intron (NM_005213, intron 2 of 2)	MIR|SINE|MIR	14165	NM_005213	1475	Hs.518198	NM_005213	ENSG00000121552	CSTA	AREI|STF1|STFA	cystatin A (stefin A)	protein-coding
MACS_peak_97	chr1	173632291	173632903	+	123.66	NA	intron (NM_198493, intron 1 of 5)	intron (NM_198493, intron 1 of 5)	6404	NM_198493	339416	Hs.130054	XM_005245116		ANKRD45	CT117|RP3-436N22.4	ankyrin repeat domain 45	protein-coding
MACS_peak_48	chr1	68917539	68918420	+	123.13	NA	Intergenic	AluY|SINE|Alu	-2337	NM_000329	6121	Hs.2133	NM_000329	ENSG00000116745	RPE65	LCA2|RP20|mRPE65|rd12|sRPE65	retinal pigment epithelium-specific protein 65kDa	protein-coding
MACS_peak_321	chr11	102111636	102112758	+	122.79	NA	Intergenic	Intergenic	-75984	NM_182962	330	Hs.127799	XM_005271534	ENSG00000023445	BIRC3	AIP1|API2|CIAP2|HAIP1|HIAP1|MALT2|MIHC|RNF49|c-IAP2	baculoviral IAP repeat containing 3	protein-coding
MACS_peak_243	chr10	47171914	47173640	+	122.71	NA	intron (NM_001040084, intron 1 of 11).2	intron (NM_001040084, intron 1 of 11).2	1366	NM_001271703	653145	Hs.744068	XR_246202	ENSG00000165390	ANXA8	ANX8	annexin A8	protein-coding
MACS_peak_1012	chr5	135375867	135377397	+	122.37	NA	intron (NM_000358, intron 2 of 16)	intron (NM_000358, intron 2 of 16)	12048	NM_000358	7045	Hs.369397	NM_000358	ENSG00000120708	TGFBI	BIGH3|CDB1|CDG2|CDGG1|CSD|CSD1|CSD2|CSD3|EBMD|LCD1	transforming growth factor, beta-induced, 68kDa	protein-coding
MACS_peak_1273	chr8	79736751	79737470	+	121.16	NA	Intergenic	L2a|LINE|L2	-19352	NM_000880	3574	Hs.591873	NM_000880	ENSG00000104432	IL7	IL-7	interleukin 7	protein-coding
MACS_peak_770	chr2	191323504	191324186	+	121.02	NA	intron (NM_017694, intron 3 of 7)	L3|LINE|CR1	50764	NM_017694	54842	Hs.744117	XM_005246654	ENSG00000151690	MFSD6	MMR2|hMMR2	major facilitator superfamily domain containing 6	protein-coding
MACS_peak_761	chr2	178099202	178100177	+	120.65	NA	intron (NM_006164, intron 1 of 4)	AluSx|SINE|Alu	21049	NR_036075	100422824		NR_036075		MIR3128	-	microRNA 3128	ncRNA
MACS_peak_1279	chr8	79744093	79744944	+	120.19	NA	Intergenic	Intergenic	-26760	NM_000880	3574	Hs.591873	NM_000880	ENSG00000104432	IL7	IL-7	interleukin 7	protein-coding
MACS_peak_1334	chr8	128970972	128971719	+	120.09	NA	intron (NR_003367, intron 2 of 7)	intron (NR_003367, intron 2 of 7)	-1534	NR_031610	100302161		NR_031610	ENSG00000221771	MIR1205	MIRN1205|hsa-mir-1205	microRNA 1205	ncRNA
MACS_peak_868	chr3	9424289	9425561	+	120.06	NA	exon (NM_001114092, exon 8 of 10)	exon (NM_001114092, exon 8 of 10)	14249	NR_027007	440944	Hs.730098	NM_001013713	ENSG00000206573	THUMPD3-AS1	RP11-58B17.1|SETD5-AS1	THUMPD3 antisense RNA 1	ncRNA
MACS_peak_579	chr17	17098757	17099678	+	119.82	NA	Intergenic	L1MB7|LINE|L1	10429	NM_178836	201164	Hs.729079	NM_178836	ENSG00000179598	PLD6	ZUC	phospholipase D family, member 6	protein-coding
MACS_peak_704	chr2	102522450	102523095	+	119.42	NA	Intergenic	THE1C|LTR|ERVL-MaLR	-77155	NR_103791	100506328	Hs.516245	XR_244877		LINC01127	-	long intergenic non-protein coding RNA 1127	ncRNA
MACS_peak_1205	chr7	104603733	104604802	+	118.4	NA	Intergenic	Intergenic	27345	NR_039981	100216546	Hs.369356	NR_039981		LINC01004	-	long intergenic non-protein coding RNA 1004	ncRNA
MACS_peak_937	chr4	74735153	74736526	+	118.29	NA	intron (NR_046035, intron 3 of 3)	intron (NR_046035, intron 3 of 3)	730	NR_046035	2919	Hs.708652	NM_001511	ENSG00000163739	CXCL1	FSP|GRO1|GROa|MGSA|MGSA-a|NAP-3|SCYB1	chemokine (C-X-C motif) ligand 1 (melanoma growth stimulating activity, alpha)	protein-coding
MACS_peak_1276	chr8	79740774	79741629	+	118.22	NA	Intergenic	L1MA6|LINE|L1	-23443	NM_000880	3574	Hs.591873	NM_000880	ENSG00000104432	IL7	IL-7	interleukin 7	protein-coding
MACS_peak_684	chr2	31543503	31544255	+	118.04	NA	Intergenic	MLT1E2|LTR|ERVL-MaLR	86999	NM_014600	30845	Hs.368808	NM_014600		EHD3	PAST3	EH-domain containing 3	protein-coding
MACS_peak_400	chr12	69230046	69230547	+	117.97	NA	intron (NM_001145340, intron 4 of 4)	HAL1|LINE|L1	27499	NM_001278462	4193	Hs.733536	XM_005268872	ENSG00000135679	MDM2	ACTFS|HDMX|hdm2	MDM2 oncogene, E3 ubiquitin protein ligase	protein-coding
MACS_peak_24	chr1	28613873	28614339	+	117.97	NA	Intergenic	MIR3|SINE|MIR	28143	NM_031459	83667	Hs.469543	NM_031459	ENSG00000130766	SESN2	HI95|SES2|SEST2	sestrin 2	protein-coding
MACS_peak_1240	chr8	11710510	11711471	+	117.4	NA	intron (NM_001908, intron 1 of 9)	intron (NM_001908, intron 1 of 9)	14656	NM_147780	1508	Hs.520898	XM_005272367	ENSG00000164733	CTSB	APPS|CPSB	cathepsin B	protein-coding
MACS_peak_863	chr22	38349080	38350356	+	117.16	NA	promoter-TSS (NM_032561)	promoter-TSS (NM_032561)	-42	NM_001207062	84645	Hs.517612	XM_005261781	ENSG00000128346	C22orf23	EVG1|dJ1039K5.6	chromosome 22 open reading frame 23	protein-coding
MACS_peak_834	chr21	34776181	34777430	+	117.14	NA	intron (NM_005534, intron 1 of 6)	AluJb|SINE|Alu	1603	NM_005534	3460	Hs.634632	XM_005260969	ENSG00000159128	IFNGR2	AF-1|IFGR2|IFNGT1	interferon gamma receptor 2 (interferon gamma transducer 1)	protein-coding
MACS_peak_588	chr17	38640539	38641548	+	117.08	NA	intron (NM_032865, intron 5 of 12)	intron (NM_032865, intron 5 of 12)	16811	NM_032865	84951	Hs.438292	XM_005257743	ENSG00000131746	TNS4	CTEN	tensin 4	protein-coding
MACS_peak_1353	chr8	129113464	129114505	+	116.71	NA	TTS (NR_003367)	TTS (NR_003367)	-48378	NR_031613	100302281		NR_031613	ENSG00000221261	MIR1208	MIRN1208|hsa-mir-1208	microRNA 1208	ncRNA
MACS_peak_394	chr12	69220475	69221114	+	116.47	NA	intron (NM_001145337, intron 7 of 10)	AluSc8|SINE|Alu	17997	NM_001278462	4193	Hs.733536	XM_005268872	ENSG00000135679	MDM2	ACTFS|HDMX|hdm2	MDM2 oncogene, E3 ubiquitin protein ligase	protein-coding
MACS_peak_277	chr11	10816973	10818223	+	116.38	NA	TTS (NM_001172705)	TTS (NM_001172705)	5557	NR_004403	692223	Hs.723086	NR_004403		SNORD97	U97	small nucleolar RNA, C/D box 97	snoRNA
MACS_peak_616	chr19	1106704	1107623	+	116.24	NA	TTS (NM_001100122)	TTS (NM_001100122)	2514	NM_001039848	2879	Hs.433951	NM_001039847	ENSG00000167468	GPX4	GPx-4|GSHPx-4|MCSP|PHGPx|snGPx|snPHGPx	glutathione peroxidase 4	protein-coding
MACS_peak_417	chr12	92522544	92523877	+	116.08	NA	intron (NR_046160, intron 1 of 5)	AluSc8|SINE|Alu	12279	NR_046159	256021	Hs.651357	NM_001256373	ENSG00000257242	C12orf79	-	chromosome 12 open reading frame 79	protein-coding
MACS_peak_9	chr1	9208617	9209092	+	115.72	NA	Intergenic	Intergenic	2982	NR_029610	407040	Hs.730325	NR_029610	ENSG00000207865	MIR34A	MIRN34A|miRNA34A|mir-34	microRNA 34a	ncRNA
MACS_peak_392	chr12	69219266	69219750	+	115.46	NA	intron (NM_001145337, intron 7 of 10)	intron (NM_001145337, intron 7 of 10)	16711	NM_001278462	4193	Hs.733536	XM_005268872	ENSG00000135679	MDM2	ACTFS|HDMX|hdm2	MDM2 oncogene, E3 ubiquitin protein ligase	protein-coding
MACS_peak_172	chr1	212106756	212107644	+	115.32	NA	Intergenic	Intergenic	-101695	NM_001286230	51514	Hs.656473	XM_005273159	ENSG00000143476	DTL	CDT2|DCAF2|L2DTL|RAMP	denticleless E3 ubiquitin protein ligase homolog (Drosophila)	protein-coding
MACS_peak_1075	chr5	179039496	179040679	+	115.31	NA	Intergenic	LTR6A|LTR|ERV1	10624	NM_001257293	3187	Hs.604001	XM_005265895	ENSG00000169045	HNRNPH1	HNRPH|HNRPH1|hnRNPH	heterogeneous nuclear ribonucleoprotein H1 (H)	protein-coding
MACS_peak_967	chr4	90630660	90631250	+	115.29	NA	Intergenic	Intergenic	-126597	NR_045481	644248	Hs.553954	NR_045481	ENSG00000247775	RP11-67M1.1	-	uncharacterized LOC644248	ncRNA
MACS_peak_595	chr17	41428966	41429793	+	115.15	NA	Intergenic	Intergenic	36887	NR_027412	100130581	Hs.732952	NR_027412	ENSG00000188825	LINC00910	-	long intergenic non-protein coding RNA 910	ncRNA
MACS_peak_913	chr3	156864052	156865457	+	115.05	NA	TTS (NM_020307)	TTS (NM_020307)	13728	NM_020307	57018	Hs.4859	XM_005247647		CCNL1	ANIA6A|PRO1073|ania-6a	cyclin L1	protein-coding
MACS_peak_1165	chr7	26227724	26229169	+	114.93	NA	Intergenic	Intergenic	11967	NM_031243	3181	Hs.487774	XM_005249729	ENSG00000122566	HNRNPA2B1	HNRNPA2|HNRNPB1|HNRPA2|HNRPA2B1|HNRPB1|IBMPFD2|RNPA2|SNRPB1	heterogeneous nuclear ribonucleoprotein A2/B1	protein-coding
MACS_peak_903	chr3	141170517	141171248	+	114.85	NA	Intergenic	Intergenic	-35044	NM_006506	5922	Hs.655941	XM_005247687	ENSG00000155903	RASA2	GAP1M	RAS p21 protein activator 2	protein-coding
MACS_peak_15	chr1	23883998	23886143	+	114.81	NA	intron (NM_002167, intron 2 of 2)	CpG	1215	NM_002167	3399	Hs.76884	NM_002167	ENSG00000117318	ID3	HEIR-1|bHLHb25	inhibitor of DNA binding 3, dominant negative helix-loop-helix protein	protein-coding
MACS_peak_572	chr17	4809771	4810591	+	114.74	NA	Intergenic	L1MA1|LINE|L1	-3812	NM_000080	1145	Hs.654535	NM_000080	ENSG00000108556	CHRNE	ACHRE|CMS1D|CMS1E|CMS2A|FCCMS|SCCMS	cholinergic receptor, nicotinic, epsilon (muscle)	protein-coding
MACS_peak_440	chr13	41126880	41127677	+	114.72	NA	Intergenic	Intergenic	-72135	NR_024505	646982	Hs.287664	NR_024505		LINC00598	RP11-350A18.1|TTL	long intergenic non-protein coding RNA 598	ncRNA
MACS_peak_1039	chr5	148640278	148641173	+	114.51	NA	TTS (NM_014945)	TTS (NM_014945)	-10676	NM_152406	134265	Hs.483793	XM_005268373	ENSG00000157510	AFAP1L1	-	actin filament associated protein 1-like 1	protein-coding
MACS_peak_161	chr1	208197339	208198338	+	114.51	NA	3' UTR (NM_025179, exon 32 of 32)	3' UTR (NM_025179, exon 32 of 32)	-113155	NM_001773	947	Hs.374990	XM_005273354	ENSG00000174059	CD34	-	CD34 molecule	protein-coding
MACS_peak_1057	chr5	150439414	150440600	+	114.27	NA	intron (NM_001252385, intron 4 of 17)	intron (NM_001252385, intron 4 of 17)	4685	NM_001258455	10318	Hs.731557	XM_005268355	ENSG00000145901	TNIP1	ABIN-1|NAF1|VAN|nip40-1	TNFAIP3 interacting protein 1	protein-coding
MACS_peak_1134	chr6	109614166	109614540	+	114.2	NA	Intergenic	Intergenic	-1153	NR_028595	221262	Hs.723571	NR_028595	ENSG00000203799	CCDC162P	C6orf184|C6orf185|CCDC162|bA425D10.3|bA425D10.7	coiled-coil domain containing 162, pseudogene	pseudo
MACS_peak_1047	chr5	149941668	149943710	+	114.03	NA	Intergenic	L1MB4|LINE|L1	-37953	NM_001166208	11346	Hs.435228	XM_005268368	ENSG00000171992	SYNPO	-	synaptopodin	protein-coding
MACS_peak_104	chr1	173649368	173650116	+	113.14	NA	Intergenic	L1PA6|LINE|L1	-10741	NM_198493	339416	Hs.130054	XM_005245116		ANKRD45	CT117|RP3-436N22.4	ankyrin repeat domain 45	protein-coding
MACS_peak_1296	chr8	103245244	103246339	+	112.62	NA	intron (NM_015713, intron 1 of 8)	intron (NM_015713, intron 1 of 8)	5268	NM_001172477	50484	Hs.512592	NM_001172477	ENSG00000048392	RRM2B	MTDPS8A|MTDPS8B|P53R2	ribonucleotide reductase M2 B (TP53 inducible)	protein-coding
MACS_peak_1309	chr8	124532924	124534140	+	112.6	NA	intron (NM_058229, intron 4 of 8)	MIR3|SINE|MIR	10851	NM_148177	114907	Hs.403933	NM_001242463	ENSG00000156804	FBXO32	Fbx32|MAFbx	F-box protein 32	protein-coding
MACS_peak_205	chr10	3823824	3827453	+	112.52	NA	intron (NR_027653, intron 1 of 3)	intron (NR_027653, intron 1 of 3)	1835	NM_001160125	1316	Hs.709396	NM_001160124	ENSG00000067082	KLF6	BCD1|CBA1|COPEB|CPBP|GBF|PAC1|ST12|ZF9	Kruppel-like factor 6	protein-coding
MACS_peak_125	chr1	182859974	182860773	+	112.49	NA	Intergenic	L1M1|LINE|L1	51934	NM_001357	1660	Hs.191518	NM_001357	ENSG00000135829	DHX9	DDX9|LKP|NDH2|NDHII|RHA	DEAH (Asp-Glu-Ala-His) box helicase 9	protein-coding
MACS_peak_30	chr1	37950002	37951294	+	112.48	NA	TTS (NM_025079)	TTS (NM_025079)	4817	NR_106790	102465438		NR_106790		MIR6732	hsa-mir-6732	microRNA mir-6732	ncRNA
MACS_peak_465	chr13	110404151	110404800	+	112.28	NA	Intergenic	Intergenic	23854	NR_103846	101409253	Hs.578072	NR_103846	ENSG00000234854	LINC00676	RP11-313L9.1	long intergenic non-protein coding RNA 676	ncRNA
MACS_peak_40	chr1	45973849	45974757	+	111.28	NA	intron (NM_015506, intron 3 of 3)	intron (NM_015506, intron 3 of 3)	8447	NM_015506	25974	Hs.13024	XM_005270724	ENSG00000132763	MMACHC	RP11-291L19.3|cblC	methylmalonic aciduria (cobalamin deficiency) cblC type, with homocystinuria	protein-coding
MACS_peak_1242	chr8	11714471	11715010	+	110.25	NA	intron (NM_001908, intron 1 of 9)	AluSz6|SINE|Alu	10906	NM_147780	1508	Hs.520898	XM_005272367	ENSG00000164733	CTSB	APPS|CPSB	cathepsin B	protein-coding
MACS_peak_413	chr12	69974686	69975225	+	110.08	NA	Intergenic	Intergenic	-3548	NR_037476	100500868		NR_037476		MIR3913-2	-	microRNA 3913-2	ncRNA
MACS_peak_493	chr14	103811166	103811974	+	110.07	NA	TTS (NM_001969)	TTS (NM_001969)	7384	NR_002964	677811	Hs.658237	NR_002964		SNORA28	ACA28	small nucleolar RNA, H/ACA box 28	snoRNA
MACS_peak_773	chr2	192560207	192561150	+	110.07	NA	Intergenic	MLT1H2|LTR|ERVL-MaLR	17816	NR_045623	64859	Hs.591610	NM_022837		NABP1	OBFC2A|SOSS-B2|SSB2	nucleic acid binding protein 1	protein-coding
MACS_peak_27	chr1	33394241	33394889	+	110.05	NA	Intergenic	ERVL-E-int|LTR|ERVL	-27612	NM_033504	113452	Hs.534521	XM_005270408	ENSG00000121900	TMEM54	BCLP|CAC-1|CAC1	transmembrane protein 54	protein-coding
MACS_peak_382	chr12	69202533	69203435	+	109.95	NA	intron (NM_001278462, intron 1 of 5)	intron (NM_001278462, intron 1 of 5)	187	NM_001278462	4193	Hs.733536	XM_005268872	ENSG00000135679	MDM2	ACTFS|HDMX|hdm2	MDM2 oncogene, E3 ubiquitin protein ligase	protein-coding
MACS_peak_102	chr1	173639853	173640258	+	109.87	NA	Intergenic	LTR71A|LTR|ERV1	-1054	NM_198493	339416	Hs.130054	XM_005245116		ANKRD45	CT117|RP3-436N22.4	ankyrin repeat domain 45	protein-coding
MACS_peak_1355	chr8	129118216	129119282	+	109.87	NA	Intergenic	Intergenic	-43613	NR_031613	100302281		NR_031613	ENSG00000221261	MIR1208	MIRN1208|hsa-mir-1208	microRNA 1208	ncRNA
MACS_peak_550	chr16	50800423	50801322	+	109.86	NA	intron (NM_015247, intron 7 of 19)	Tigger1|DNA|TcMar-Tigger	24843	NM_001042412	1540	Hs.578973	XM_005255811	ENSG00000083799	CYLD	BRSS|CDMT|CYLD1|CYLDI|EAC|MFT|MFT1|SBS|TEM|USPL2	cylindromatosis (turban tumor syndrome)	protein-coding
MACS_peak_145	chr1	205672327	205673443	+	109.85	NA	Intergenic	Intergenic	-23255	NM_033102	85414	Hs.278695	XM_005245556	ENSG00000158715	SLC45A3	IPCA-2|IPCA-6|IPCA-8|IPCA6|PCANAP2|PCANAP6|PCANAP8|PRST	solute carrier family 45, member 3	protein-coding
MACS_peak_98	chr1	173634305	173634853	+	109.28	NA	intron (NM_198493, intron 1 of 5)	intron (NM_198493, intron 1 of 5)	4422	NM_198493	339416	Hs.130054	XM_005245116		ANKRD45	CT117|RP3-436N22.4	ankyrin repeat domain 45	protein-coding
MACS_peak_1025	chr5	138252099	138252761	+	109.28	NA	intron (NM_001903, intron 10 of 17)	AT_rich|Low_complexity|Low_complexity	-41373	NM_015564	26045	Hs.656653	XM_005271953	ENSG00000146006	LRRTM2	-	leucine rich repeat transmembrane neuronal 2	protein-coding
MACS_peak_1062	chr5	150450991	150452206	+	109.01	NA	intron (NM_001252390, intron 1 of 17)	MIRb|SINE|MIR	-6906	NM_001258456	10318	Hs.731557	XM_005268355	ENSG00000145901	TNIP1	ABIN-1|NAF1|VAN|nip40-1	TNFAIP3 interacting protein 1	protein-coding
MACS_peak_1437	chrX	89580940	89581586	+	108.91	NA	Intergenic	L1PA13|LINE|L1	404323	NM_138960	90316	Hs.592220	NM_138960	ENSG00000153779	TGIF2LX	TGIFLX	TGFB-induced factor homeobox 2-like, X-linked	protein-coding
MACS_peak_215	chr10	24831896	24832696	+	108.82	NA	exon (NM_019590, exon 19 of 21)	exon (NM_019590, exon 19 of 21)	76862	NM_001282770	56243	Hs.445885	XM_005252500	ENSG00000120549	KIAA1217	SKT	KIAA1217	protein-coding
MACS_peak_964	chr4	90624827	90625998	+	108.55	NA	Intergenic	L2|LINE|L2	-132140	NR_045481	644248	Hs.553954	NR_045481	ENSG00000247775	RP11-67M1.1	-	uncharacterized LOC644248	ncRNA
MACS_peak_1027	chr5	138271719	138272613	+	107.99	NA	Intergenic	MLT1F|LTR|ERVL-MaLR	-61109	NM_015564	26045	Hs.656653	XM_005271953	ENSG00000146006	LRRTM2	-	leucine rich repeat transmembrane neuronal 2	protein-coding
MACS_peak_395	chr12	69221549	69221966	+	107.95	NA	intron (NM_001145337, intron 7 of 10)	AluSz6|SINE|Alu	18960	NM_001278462	4193	Hs.733536	XM_005268872	ENSG00000135679	MDM2	ACTFS|HDMX|hdm2	MDM2 oncogene, E3 ubiquitin protein ligase	protein-coding
MACS_peak_1260	chr8	22920892	22921928	+	107.48	NA	intron (NM_147187, intron 1 of 9)	intron (NM_147187, intron 1 of 9)	-4332	NR_038873	286059	Hs.306673	NR_038873	ENSG00000246130	RP11-875O11.2	-	tumor necrosis factor receptor superfamily, member 10d, decoy with truncated death domain pseudogene	pseudo
MACS_peak_232	chr10	47123588	47124502	+	107.43	NA	intron (NR_033957, intron 1 of 3)	THE1D|LTR|ERVL-MaLR	9791	NR_003277	728643	Hs.711067	NR_003277	ENSG00000213412	HNRNPA1P33	-	heterogeneous nuclear ribonucleoprotein A1 pseudogene 33	pseudo
MACS_peak_285	chr11	33720766	33721833	+	107.35	NA	intron (NM_001166692, intron 1 of 1)	intron (NM_001166692, intron 1 of 1)	987	NM_001166692	100131378	Hs.709466	NM_001166692		C11orf91	-	chromosome 11 open reading frame 91	protein-coding
MACS_peak_518	chr15	52359975	52360896	+	107.21	NA	Intergenic	L1M5|LINE|L1	44537	NM_020396	10017	Hs.283672	XM_005254103	ENSG00000137875	BCL2L10	BCL-B|Boo|Diva	BCL2-like 10 (apoptosis facilitator)	protein-coding
MACS_peak_1117	chr6	48008838	48009434	+	106.97	NA	intron (NM_001013732, intron 1 of 2)	L4|LINE|RTE	27289	NM_001013732	442213	Hs.659409	XM_005249141	ENSG00000244694	PTCHD4	C6orf138|dJ402H5.2	patched domain containing 4	protein-coding
MACS_peak_420	chr12	92529753	92531660	+	106.86	NA	intron (NR_046160, intron 1 of 5)	intron (NR_046160, intron 1 of 5)	4783	NR_046159	256021	Hs.651357	NM_001256373	ENSG00000257242	C12orf79	-	chromosome 12 open reading frame 79	protein-coding
MACS_peak_899	chr3	127286885	127287519	+	106.31	NA	Intergenic	Intergenic	6972	NR_106883	102466199		NR_106883		MIR6825	hsa-mir-6825	microRNA mir-6825	ncRNA
MACS_peak_924	chr3	185628309	185629201	+	105.63	NA	Intergenic	Intergenic	27169	NM_001243879	6434	Hs.533122	XM_005247703		TRA2B	Htra2-beta|SFRS10|SRFS10|TRA2-BETA|TRAN2B	transformer 2 beta homolog (Drosophila)	protein-coding
MACS_peak_900	chr3	127287721	127288464	+	105.43	NA	Intergenic	Intergenic	6082	NR_106883	102466199		NR_106883		MIR6825	hsa-mir-6825	microRNA mir-6825	ncRNA
MACS_peak_152	chr1	206830051	206830663	+	105.25	NA	Intergenic	Intergenic	21476	NM_003582	8444	Hs.164267	XM_005273315	ENSG00000143479	DYRK3	DYRK5|RED|REDK|hYAK3-2	dual-specificity tyrosine-(Y)-phosphorylation regulated kinase 3	protein-coding
MACS_peak_491	chr14	103603883	103604431	+	104.88	NA	TTS (NM_006291)	TTS (NM_006291)	11493	NM_006291	7127	Hs.736562	XM_005268034	ENSG00000185215	TNFAIP2	B94|EXOC3L3	tumor necrosis factor, alpha-induced protein 2	protein-coding
MACS_peak_963	chr4	90623265	90623817	+	104.04	NA	Intergenic	MLT1G3|LTR|ERVL-MaLR	-134011	NR_045481	644248	Hs.553954	NR_045481	ENSG00000247775	RP11-67M1.1	-	uncharacterized LOC644248	ncRNA
MACS_peak_487	chr14	62222938	62223863	+	104.01	NA	Intergenic	L1ME3F|LINE|L1	-5675	NM_003082	6617	Hs.179312	NM_003082	ENSG00000023608	SNAPC1	PTFgamma|SNAP43	small nuclear RNA activating complex, polypeptide 1, 43kDa	protein-coding
MACS_peak_509	chr15	20877516	20878275	+	104.01	NA	intron (NR_027992, intron 1 of 2)	intron (NR_027992, intron 1 of 2)	83585	NR_027992	606	Hs.657985	NR_027992		NBEAP1	BCL8|BCL8A	neurobeachin pseudogene 1	pseudo
MACS_peak_1005	chr5	131821934	131823120	+	103.61	NA	exon (NM_002198, exon 5 of 10)	exon (NM_002198, exon 5 of 10)	3938	NM_002198	3659	Hs.436061	NM_002198	ENSG00000125347	IRF1	IRF-1|MAR	interferon regulatory factor 1	protein-coding
MACS_peak_960	chr4	90612650	90613208	+	103.52	NA	Intergenic	Intergenic	-144623	NR_045481	644248	Hs.553954	NR_045481	ENSG00000247775	RP11-67M1.1	-	uncharacterized LOC644248	ncRNA
MACS_peak_1179	chr7	41734381	41735370	+	103.47	NA	intron (NR_027118, intron 1 of 3)	intron (NR_027118, intron 1 of 3)	1329	NR_027119	285954	Hs.656869	NR_027118	ENSG00000224116	INHBA-AS1	AC005027.4	INHBA antisense RNA 1	ncRNA
MACS_peak_1135	chr6	114179443	114180259	+	103.45	NA	intron (NM_002356, intron 1 of 1)	CpG	1324	NM_002356	4082	Hs.712658	NM_002356	ENSG00000155130	MARCKS	80K-L|MACS|PKCSL|PRKCSL	myristoylated alanine-rich protein kinase C substrate	protein-coding
MACS_peak_612	chr18	56069596	56070033	+	103.39	NA	Intergenic	Intergenic	-48492	NR_029667	406906		NR_029667	ENSG00000207778	MIR122	MIR122A|MIRN122|MIRN122A|hsa-mir-122|miRNA122|miRNA122A	microRNA 122	ncRNA
MACS_peak_983	chr4	153238332	153238934	+	103.37	NA	Intergenic	Intergenic	-20174	NR_104273	102191832	Hs.712524	NR_104273	ENSG00000270751	DEAR	DEspR	dual endothelin-1(VEGFsp)/angiotensin II receptor pseudogene	pseudo
MACS_peak_422	chr12	92537025	92539300	+	103.06	NA	exon (NM_001731, exon 2 of 2)	exon (NM_001731, exon 2 of 2)	1511	NM_001731	694	Hs.255935	NM_001731		BTG1	-	B-cell translocation gene 1, anti-proliferative	protein-coding
MACS_peak_244	chr10	47747326	47748939	+	102.93	NA	intron (NM_001278923, intron 1 of 9)	MIRc|SINE|MIR	1212	NM_001630	244	Hs.705389	XM_005272404	ENSG00000186807	ANXA8L2	ANXA8|bA145E20.2	annexin A8-like 2	protein-coding
MACS_peak_506	chr15	20866691	20867431	+	102.86	NA	Intergenic	Intergenic	94419	NR_027992	606	Hs.657985	NR_027992		NBEAP1	BCL8|BCL8A	neurobeachin pseudogene 1	pseudo
MACS_peak_35	chr1	45276845	45277661	+	102.86	NA	intron (NM_001136537, intron 3 of 7)	L2c|LINE|L2	3099	NM_001136537	149478	Hs.632400	XR_246238	ENSG00000222009	BTBD19	-	BTB (POZ) domain containing 19	protein-coding
MACS_peak_195	chr1	227173291	227174079	+	102.79	NA	intron (NM_020247, intron 14 of 14)	intron (NM_020247, intron 14 of 14)	45747	NM_020247	56997	Hs.118241	XM_005273201	ENSG00000163050	ADCK3	ARCA2|CABC1|COQ10D4|COQ8|SCAR9	aarF domain containing kinase 3	protein-coding
MACS_peak_485	chr14	55612879	55613556	+	102.57	NA	Intergenic	LTR16A|LTR|ERVL	9516	NR_003225	3958	Hs.531081	NM_001177388	ENSG00000131981	LGALS3	CBP35|GAL3|GALBP|GALIG|L31|LGALS2|MAC2	lectin, galactoside-binding, soluble, 3	protein-coding
MACS_peak_1122	chr6	48036543	48036883	+	102.51	NA	promoter-TSS (NM_207499)	promoter-TSS (NM_207499)	-288	NM_207499	442213	Hs.659409	XM_005249141	ENSG00000244694	PTCHD4	C6orf138|dJ402H5.2	patched domain containing 4	protein-coding
MACS_peak_439	chr13	41124374	41125431	+	102.47	NA	Intergenic	MIR|SINE|MIR	-69759	NR_024505	646982	Hs.287664	NR_024505		LINC00598	RP11-350A18.1|TTL	long intergenic non-protein coding RNA 598	ncRNA
MACS_peak_1127	chr6	64295001	64296546	+	102.36	NA	Intergenic	L1PA10|LINE|L1	13856	NM_003463	7803	Hs.706850	NM_003463	ENSG00000112245	PTP4A1	HH72|PRL-1|PRL1|PTP(CAAX1)|PTPCAAX1	protein tyrosine phosphatase type IVA, member 1	protein-coding
MACS_peak_851	chr22	20942841	20943532	+	102.24	NA	Intergenic	Intergenic	81300	NM_001003891	51586	Hs.517421	XM_005261629	ENSG00000099917	MED15	ARC105|CAG7A|CTG7A|PCQAP|TIG-1|TIG1|TNRC7	mediator complex subunit 15	protein-coding
MACS_peak_1378	chr9	95884682	95885327	+	102.24	NA	intron (NM_004148, intron 3 of 3)	intron (NM_004148, intron 3 of 3)	11566	NM_004148	4814	Hs.494457	NM_004148	ENSG00000131669	NINJ1	NIN1|NINJURIN	ninjurin 1	protein-coding
MACS_peak_288	chr11	33728824	33729876	+	102.14	NA	3' UTR (NM_001127227, exon 4 of 4)	3' UTR (NM_001127227, exon 4 of 4)	-7064	NM_001166692	100131378	Hs.709466	NM_001166692		C11orf91	-	chromosome 11 open reading frame 91	protein-coding
MACS_peak_992	chr5	57748855	57749616	+	102.09	NA	TTS (NM_001252226)	TTS (NM_001252226)	6731	NM_006622	10769	Hs.398157	NM_001252226	ENSG00000145632	PLK2	SNK|hPlk2|hSNK	polo-like kinase 2	protein-coding
MACS_peak_271	chr10	105821299	105821934	+	102.03	NA	intron (NM_000494, intron 12 of 55)	intron (NM_000494, intron 12 of 55)	-13672	NR_030760	100126326		NR_030760		MIR936	MIRN936|hsa-mir-936	microRNA 936	ncRNA
MACS_peak_1128	chr6	75982424	75983199	+	101.81	NA	intron (NM_018247, intron 1 of 6)	MLT1A|LTR|ERVL-MaLR	11821	NM_001143958	55754	Hs.108530	NM_001143958	ENSG00000112697	TMEM30A	C6orf67|CDC50A	transmembrane protein 30A	protein-coding
MACS_peak_774	chr2	201715000	201715708	+	101.46	NA	Intergenic	Intergenic	13930	NM_001162407	1195	Hs.433732	NM_001162407	ENSG00000013441	CLK1	CLK|CLK/STY|STY	CDC-like kinase 1	protein-coding
MACS_peak_1207	chr7	104607827	104608476	+	101.38	NA	Intergenic	Intergenic	23461	NR_039981	100216546	Hs.369356	NR_039981		LINC01004	-	long intergenic non-protein coding RNA 1004	ncRNA
MACS_peak_1086	chr6	24701328	24702309	+	101.31	NA	exon (NM_001160094, exon 4 of 4)	exon (NM_001160094, exon 4 of 4)	17585	NM_030939	81688	Hs.744857	XM_005249433		C6orf62	Nbla00237|XTP12|dJ30M3.2	chromosome 6 open reading frame 62	protein-coding
MACS_peak_815	chr20	43959598	43960550	+	101.25	NA	intron (NM_002999, intron 3 of 4)	MER41B|LTR|ERV1	16990	NM_002999	6385	Hs.632267	XM_005260494	ENSG00000124145	SDC4	SYND4	syndecan 4	protein-coding
MACS_peak_879	chr3	41283514	41284117	+	100.97	NA	Intergenic	Intergenic	42873	NM_001904	1499	Hs.476018	XM_005264886	ENSG00000168036	CTNNB1	CTNNB|MRD19|armadillo	catenin (cadherin-associated protein), beta 1, 88kDa	protein-coding
MACS_peak_997	chr5	117877667	117878147	+	100.8	NA	intron (NR_104610, intron 1 of 9)	intron (NR_104610, intron 1 of 9)	19905	NR_104610	101927280	Hs.543951	XR_246570		LOC101927280	-	uncharacterized LOC101927280	ncRNA
MACS_peak_1066	chr5	155188727	155188968	+	100.78	NA	Intergenic	(CACCAT)n|Simple_repeat|Simple_repeat	-564920	NM_001128209	6444	Hs.644733	XM_005265965	ENSG00000170624	SGCD	35DAG|CMD1L|DAGD|SG-delta|SGCDP|SGD	sarcoglycan, delta (35kDa dystrophin-associated glycoprotein)	protein-coding
MACS_peak_803	chr20	30243980	30244749	+	100.69	NA	Intergenic	AluSq|SINE|Alu	18673	NM_032609	84701	Hs.277101	XM_005260579	ENSG00000131055	COX4I2	COX4|COX4-2|COX4B|COX4L2|COXIV-2|dJ857M17.2	cytochrome c oxidase subunit IV isoform 2 (lung)	protein-coding
MACS_peak_1356	chr8	129122462	129122994	+	100.64	NA	Intergenic	AluSx|SINE|Alu	-39634	NR_031613	100302281		NR_031613	ENSG00000221261	MIR1208	MIRN1208|hsa-mir-1208	microRNA 1208	ncRNA
MACS_peak_1032	chr5	142756347	142757348	+	100.47	NA	intron (NM_001018075, intron 2 of 8)	intron (NM_001018075, intron 2 of 8)	26407	NM_001204261	2908	Hs.122926	XM_005268419	ENSG00000113580	NR3C1	GCCR|GCR|GR|GRL	nuclear receptor subfamily 3, group C, member 1 (glucocorticoid receptor)	protein-coding
MACS_peak_1232	chr7	158247678	158248260	+	100.38	NA	intron (NM_130842, intron 1 of 21)	CpG	77536	NR_030325	693180		NR_030325		MIR595	MIRN595|hsa-mir-595	microRNA 595	ncRNA
MACS_peak_629	chr19	6693853	6694337	+	99.57	NA	intron (NM_000064, intron 24 of 40)	intron (NM_000064, intron 24 of 40)	-23496	NM_172014	8740	Hs.129708	XM_005259670	ENSG00000125735	TNFSF14	CD258|HVEML|LIGHT|LTg|TR2	tumor necrosis factor (ligand) superfamily, member 14	protein-coding
MACS_peak_264	chr10	99433617	99434399	+	99.4	NA	3' UTR (NM_018425, exon 9 of 9)	3' UTR (NM_018425, exon 9 of 9)	13007	NM_021732	60370	Hs.23918	NM_021732	ENSG00000119986	AVPI1	PP5395|RP11-548K23.7|VIP32|VIT32	arginine vasopressin-induced 1	protein-coding
MACS_peak_1323	chr8	128907888	128908832	+	99.25	NA	intron (NR_003367, intron 1 of 7)	L4|LINE|RTE	5486	NR_003367	5820	Hs.675281	NR_003367	ENSG00000249859	PVT1	LINC00079|NCRNA00079	Pvt1 oncogene (non-protein coding)	ncRNA
MACS_peak_261	chr10	90794622	90795282	+	99.24	NA	Intergenic	MER39|LTR|ERV1	-28141	NR_039826	100616128		NR_039826		MIR4679-1	-	microRNA 4679-1	ncRNA
MACS_peak_144	chr1	205669926	205670897	+	99.04	NA	Intergenic	Intergenic	-20781	NM_033102	85414	Hs.278695	XM_005245556	ENSG00000158715	SLC45A3	IPCA-2|IPCA-6|IPCA-8|IPCA6|PCANAP2|PCANAP6|PCANAP8|PRST	solute carrier family 45, member 3	protein-coding
MACS_peak_754	chr2	178087023	178088012	+	98.93	NA	3' UTR (NM_194247, exon 11 of 11)	3' UTR (NM_194247, exon 11 of 11)	10063	NR_049831	100846999		NR_049831		MIR4444-2	-	microRNA 4444-2	ncRNA
MACS_peak_16	chr1	24538571	24539105	+	98.76	NA	TTS (NR_027087)	TTS (NR_027087)	12108	NR_027087	284632	Hs.638906	NR_027087	ENSG00000230023	RP11-10N16.2	-	uncharacterized LOC284632	ncRNA
MACS_peak_636	chr19	6714680	6715342	+	98.65	NA	intron (NM_000064, intron 4 of 40)	MIR|SINE|MIR	5651	NM_000064	718	Hs.529053	NM_000064	ENSG00000125730	C3	AHUS5|ARMD9|ASP|C3a|C3b|CPAMD1|HEL-S-62p	complement component 3	protein-coding
MACS_peak_1403	chr9	136616083	136616492	+	98.65	NA	Intergenic	L1M1|LINE|L1	-11210	NM_007101	1757	Hs.198003	XM_005272170	ENSG00000123453	SARDH	BPR-2|DMGDHL1|SAR|SARD|SDH	sarcosine dehydrogenase	protein-coding
MACS_peak_1076	chr5	179248898	179250505	+	98.52	NA	intron (NM_003900, intron 1 of 7)	intron (NM_003900, intron 1 of 7)	1859	NM_003900	8878	Hs.724025	NM_001142298	ENSG00000161011	SQSTM1	A170|OSIL|PDB3|ZIP3|p60|p62|p62B	sequestosome 1	protein-coding
MACS_peak_784	chr2	231688368	231688859	+	98.52	NA	Intergenic	LTR16C|LTR|ERVL	-40700	NM_001287241	81618	Hs.111577	XM_005246882	ENSG00000135916	ITM2C	BRI3|BRICD2C|E25|E25C|ITM3	integral membrane protein 2C	protein-coding
MACS_peak_695	chr2	38288229	38289262	+	98.07	NA	intron (NM_144713, intron 10 of 10)	L2a|LINE|L2	14578	NM_000104	1545	Hs.154654	NM_000104	ENSG00000138061	CYP1B1	CP1B|CYPIB1|GLC3A|P4501B1	cytochrome P450, family 1, subfamily B, polypeptide 1	protein-coding
MACS_peak_1338	chr8	128976092	128976842	+	98.01	NA	intron (NR_003367, intron 2 of 7)	intron (NR_003367, intron 2 of 7)	3588	NR_031610	100302161		NR_031610	ENSG00000221771	MIR1205	MIRN1205|hsa-mir-1205	microRNA 1205	ncRNA
MACS_peak_1270	chr8	79732271	79732851	+	97.96	NA	Intergenic	AluSx3|SINE|Alu	-14803	NM_000880	3574	Hs.591873	NM_000880	ENSG00000104432	IL7	IL-7	interleukin 7	protein-coding
MACS_peak_6	chr1	9205344	9205923	+	97.96	NA	Intergenic	Intergenic	6203	NR_029610	407040	Hs.730325	NR_029610	ENSG00000207865	MIR34A	MIRN34A|miRNA34A|mir-34	microRNA 34a	ncRNA
MACS_peak_1281	chr8	79748843	79749522	+	97.96	NA	Intergenic	L1PA7|LINE|L1	-31424	NM_000880	3574	Hs.591873	NM_000880	ENSG00000104432	IL7	IL-7	interleukin 7	protein-coding
MACS_peak_1436	chrX	89577839	89578411	+	97.96	NA	Intergenic	MSTA-int|LTR|ERVL-MaLR	401185	NM_138960	90316	Hs.592220	NM_138960	ENSG00000153779	TGIF2LX	TGIFLX	TGFB-induced factor homeobox 2-like, X-linked	protein-coding
MACS_peak_1099	chr6	36575559	36576260	+	97.78	NA	Intergenic	Intergenic	13819	NM_003017	6428	Hs.405144	NM_003017		SRSF3	SFRS3|SRp20	serine/arginine-rich splicing factor 3	protein-coding
MACS_peak_41	chr1	47649790	47650451	+	97.78	NA	intron (NM_005764, intron 3 of 3)	intron (NM_005764, intron 3 of 3)	5198	NR_047498	100874253	Hs.435758	NR_047498	ENSG00000224805	LINC00853	PDZK1IP1-AS1|ncRNA-a4	long intergenic non-protein coding RNA 853	ncRNA
MACS_peak_1118	chr6	48016496	48017140	+	97.23	NA	intron (NM_001013732, intron 1 of 2)	intron (NM_001013732, intron 1 of 2)	19607	NM_001013732	442213	Hs.659409	XM_005249141	ENSG00000244694	PTCHD4	C6orf138|dJ402H5.2	patched domain containing 4	protein-coding
MACS_peak_1059	chr5	150447057	150447853	+	97	NA	intron (NM_001252390, intron 1 of 17)	intron (NM_001252390, intron 1 of 17)	-2763	NM_001258456	10318	Hs.731557	XM_005268355	ENSG00000145901	TNIP1	ABIN-1|NAF1|VAN|nip40-1	TNFAIP3 interacting protein 1	protein-coding
MACS_peak_1199	chr7	75947165	75947826	+	96.97	NA	Intergenic	CpG	15620	NM_001540	3315	Hs.520973	NM_001540	ENSG00000106211	HSPB1	CMT2F|HEL-S-102|HMN2B|HS.76067|HSP27|HSP28|Hsp25|SRP27	heat shock 27kDa protein 1	protein-coding
MACS_peak_1328	chr8	128952106	128952782	+	96.9	NA	intron (NR_003367, intron 2 of 7)	intron (NR_003367, intron 2 of 7)	8525	NR_103558	641384	Hs.629674	NM_001037234		TMEM75	-	transmembrane protein 75	ncRNA
MACS_peak_105	chr1	173650681	173651428	+	96.7	NA	Intergenic	AluSc|SINE|Alu	-12053	NM_198493	339416	Hs.130054	XM_005245116		ANKRD45	CT117|RP3-436N22.4	ankyrin repeat domain 45	protein-coding
MACS_peak_331	chr11	110051925	110052640	+	96.65	NA	intron (NM_001260493, intron 15 of 15)	intron (NM_001260493, intron 15 of 15)	88195	NM_033390	85463	Hs.376289	XM_005271715	ENSG00000149289	ZC3H12C	MCPIP3	zinc finger CCCH-type containing 12C	protein-coding
MACS_peak_1063	chr5	150462367	150466735	+	96.48	NA	intron (NM_001252390, intron 1 of 17)	intron (NM_001252390, intron 1 of 17)	2196	NM_001252391	10318	Hs.731557	XM_005268355	ENSG00000145901	TNIP1	ABIN-1|NAF1|VAN|nip40-1	TNFAIP3 interacting protein 1	protein-coding
MACS_peak_933	chr4	2947308	2948006	+	96.44	NA	intron (NM_003703, intron 11 of 18)	intron (NM_003703, intron 11 of 18)	10379	NR_015453	317648	Hs.731500	NR_015453	ENSG00000249673	NOP14-AS1	C4orf10|RES4-24|RP11-520M5.5	NOP14 antisense RNA 1	ncRNA
MACS_peak_1432	chrX	89498841	89499327	+	96.14	NA	Intergenic	THE1C|LTR|ERVL-MaLR	322144	NM_138960	90316	Hs.592220	NM_138960	ENSG00000153779	TGIF2LX	TGIFLX	TGFB-induced factor homeobox 2-like, X-linked	protein-coding
MACS_peak_410	chr12	69267556	69267873	+	96.09	NA	intron (NM_001005502, intron 3 of 8)	AluSx1|SINE|Alu	59265	NM_001005502	1368	Hs.654387	XM_005268653	ENSG00000135678	CPM	-	carboxypeptidase M	protein-coding
MACS_peak_337	chr11	114184411	114185322	+	96.06	NA	Intergenic	Intergenic	18331	NM_006169	4837	Hs.503911	NM_006169	ENSG00000166741	NNMT	-	nicotinamide N-methyltransferase	protein-coding
MACS_peak_638	chr19	10393701	10394613	+	95.95	NA	exon (NM_000201, exon 3 of 7)	exon (NM_000201, exon 3 of 7)	-3486	NM_001039132	3386	Hs.706750	NM_001039132	ENSG00000105371	ICAM4	CD242|LW	intercellular adhesion molecule 4 (Landsteiner-Wiener blood group)	protein-coding
MACS_peak_1190	chr7	43685674	43686433	+	95.89	NA	intron (NR_047701, intron 4 of 7)	MIR|SINE|MIR	63361	NM_004760	9263	Hs.709489	NM_004760	ENSG00000164543	STK17A	DRAK1	serine/threonine kinase 17a	protein-coding
MACS_peak_1435	chrX	89531821	89532250	+	95.55	NA	Intergenic	MER50-int|LTR|ERV1	355095	NM_138960	90316	Hs.592220	NM_138960	ENSG00000153779	TGIF2LX	TGIFLX	TGFB-induced factor homeobox 2-like, X-linked	protein-coding
MACS_peak_1115	chr6	43596045	43596882	+	95.5	NA	promoter-TSS (NM_001003690)	promoter-TSS (NM_001003690)	520	NM_019096	54676	Hs.485449	XM_005249195	ENSG00000172432	GTPBP2	-	GTP binding protein 2	protein-coding
MACS_peak_1209	chr7	104613758	104614467	+	95.29	NA	Intergenic	MLT1J1|LTR|ERVL-MaLR	17500	NR_039981	100216546	Hs.369356	NR_039981		LINC01004	-	long intergenic non-protein coding RNA 1004	ncRNA
MACS_peak_1161	chr7	5562935	5563643	+	95.24	NA	Intergenic	Intergenic	6943	NM_001101	60	Hs.520640	XM_005249818	ENSG00000075624	ACTB	BRWS1|PS1TP5BP1	actin, beta	protein-coding
MACS_peak_599	chr17	62494020	62495135	+	94.92	NA	3' UTR (NM_004396, exon 13 of 13)	3' UTR (NM_004396, exon 13 of 13)	-1393	NM_007215	11232	Hs.437009	XM_005276869	ENSG00000256525	POLG2	HP55|MTPOLB|PEOA4|POLB|POLG-BETA|POLGB	polymerase (DNA directed), gamma 2, accessory subunit	protein-coding
MACS_peak_437	chr13	41120407	41121150	+	94.88	NA	Intergenic	Intergenic	-65635	NR_024505	646982	Hs.287664	NR_024505		LINC00598	RP11-350A18.1|TTL	long intergenic non-protein coding RNA 598	ncRNA
MACS_peak_1061	chr5	150449842	150450968	+	94.85	NA	intron (NM_001252390, intron 1 of 17)	L1MC1|LINE|L1	-5713	NM_001258456	10318	Hs.731557	XM_005268355	ENSG00000145901	TNIP1	ABIN-1|NAF1|VAN|nip40-1	TNFAIP3 interacting protein 1	protein-coding
MACS_peak_295	chr11	44646440	44646874	+	94.8	NA	Intergenic	Intergenic	59516	NM_001024844	3732	Hs.527778	NM_001024844		CD82	4F9|C33|GR15|IA4|KAI1|R2|SAR2|ST6|TSPAN27	CD82 molecule	protein-coding
MACS_peak_1071	chr5	177637254	177637936	+	94.68	NA	exon (NM_031266, exon 8 of 8)	exon (NM_031266, exon 8 of 8)	6087	NM_004499	3182	Hs.715055	NM_004499	ENSG00000197451	HNRNPAB	ABBP1|HNRPAB	heterogeneous nuclear ribonucleoprotein A/B	protein-coding
MACS_peak_538	chr15	76236510	76236940	+	94.6	NA	intron (NM_138573, intron 5 of 5)	intron (NM_138573, intron 5 of 5)	-11254	NR_003136	692224	Hs.591115	NR_003136		FBXO22-AS1	FBXO22OS|FISTC1OS|HsT18082|NCRNA00053	FBXO22 antisense RNA 1	ncRNA
MACS_peak_1226	chr7	148499086	148499646	+	94.5	NA	Intergenic	Intergenic	81235	NM_001203249	2146	Hs.732308	XM_005249962	ENSG00000106462	EZH2	ENX-1|ENX1|EZH1|EZH2b|KMT6|KMT6A|WVS|WVS2	enhancer of zeste homolog 2 (Drosophila)	protein-coding
MACS_peak_114	chr1	179065913	179066994	+	94.28	NA	Intergenic	MIR|SINE|MIR	15341	NM_022371	64222	Hs.584957	XM_005245445		TOR3A	ADIR|ADIR2	torsin family 3, member A	protein-coding
MACS_peak_1221	chr7	131188740	131189240	+	94.22	NA	3' UTR (NM_005397, exon 8 of 8)	3' UTR (NM_005397, exon 8 of 8)	52386	NM_005397	5420	Hs.744213	NM_001018111	ENSG00000128567	PODXL	Gp200|PC|PCLP|PCLP-1	podocalyxin-like	protein-coding
MACS_peak_326	chr11	110042976	110043584	+	94.16	NA	TTS (NM_033390)	TTS (NM_033390)	79193	NM_033390	85463	Hs.376289	XM_005271715	ENSG00000149289	ZC3H12C	MCPIP3	zinc finger CCCH-type containing 12C	protein-coding
MACS_peak_1278	chr8	79743142	79743772	+	93.91	NA	Intergenic	Intergenic	-25699	NM_000880	3574	Hs.591873	NM_000880	ENSG00000104432	IL7	IL-7	interleukin 7	protein-coding
MACS_peak_1244	chr8	22865351	22865900	+	93.75	NA	intron (NM_015178, intron 6 of 9)	intron (NM_015178, intron 6 of 9)	8533	NM_015178	23221	Hs.372688	NM_001160036	ENSG00000008853	RHOBTB2	DBC2	Rho-related BTB domain containing 2	protein-coding
MACS_peak_23	chr1	28613055	28613693	+	93.6	NA	Intergenic	Intergenic	27411	NM_031459	83667	Hs.469543	NM_031459	ENSG00000130766	SESN2	HI95|SES2|SEST2	sestrin 2	protein-coding
MACS_peak_442	chr13	41497851	41498644	+	93.51	NA	Intergenic	LTR32|LTR|ERVL	-2337	NR_003365	283507	Hs.660718	NR_003365	ENSG00000239827	SUGT1P3	SUGT1L1	SUGT1 pseudogene 3	pseudo
MACS_peak_779	chr2	207938332	207939140	+	93.45	NA	TTS (NM_001270942)	TTS (NM_001270942)	36061	NR_036227	100423036		NR_036227		MIR2355	-	microRNA 2355	ncRNA
MACS_peak_155	chr1	207935909	207936640	+	93.43	NA	intron (NM_002389, intron 5 of 13)	intron (NM_002389, intron 5 of 13)	10891	NM_002389	4179	Hs.510402	NM_002389	ENSG00000117335	CD46	AHUS2|MCP|MIC10|TLX|TRA2.10	CD46 molecule, complement regulatory protein	protein-coding
MACS_peak_49	chr1	68918660	68919140	+	93.34	NA	Intergenic	Intergenic	-3258	NM_000329	6121	Hs.2133	NM_000329	ENSG00000116745	RPE65	LCA2|RP20|mRPE65|rd12|sRPE65	retinal pigment epithelium-specific protein 65kDa	protein-coding
MACS_peak_340	chr11	122228935	122229399	+	93.09	NA	Intergenic	Intergenic	-155397	NR_024430	399959	Hs.732590	XR_246434	ENSG00000255248	MIR100HG	AGD1|RP11-166D19.1|lncRNA-N2	mir-100-let-7a-2 cluster host gene (non-protein coding)	ncRNA
MACS_peak_709	chr2	105994913	105995531	+	92.81	NA	intron (NM_201557, intron 2 of 5)	intron (NM_201557, intron 2 of 5)	20353	NM_001039492	2274	Hs.443687	XM_005263901	ENSG00000115641	FHL2	AAG11|DRAL|FHL-2|SLIM-3|SLIM3	four and a half LIM domains 2	protein-coding
MACS_peak_484	chr14	52199880	52200705	+	92.81	NA	Intergenic	Intergenic	16291	NM_001267047	122786	Hs.434914	XM_005267329	ENSG00000139926	FRMD6	C14orf31|EX1|Willin|c14_5320	FERM domain containing 6	protein-coding
MACS_peak_69	chr1	151964157	151966201	+	92.79	NA	intron (NM_002966, intron 1 of 2)	intron (NM_002966, intron 1 of 2)	1535	NM_002966	6281	Hs.143873	NM_002966	ENSG00000197747	S100A10	42C|ANX2L|ANX2LG|CAL1L|CLP11|Ca[1]|GP11|P11|p10	S100 calcium binding protein A10	protein-coding
MACS_peak_546	chr16	31206144	31206570	+	92.79	NA	TTS (NM_001170937)	TTS (NM_001170937)	-6849	NR_102400	100652740	Hs.550659	NR_102400	ENSG00000261359	C16orf98	-	chromosome 16 open reading frame 98	ncRNA
MACS_peak_466	chr13	114918892	114919369	+	92.74	NA	Intergenic	HAL1-2a_MD|LINE|L1	-21035	NM_007368	22821	Hs.593075	XM_005266195	ENSG00000185989	RASA3	GAP1IP4BP|GAPIII	RAS p21 protein activator 3	protein-coding
MACS_peak_1286	chr8	79769219	79769660	+	92.69	NA	Intergenic	Intergenic	-51681	NM_000880	3574	Hs.591873	NM_000880	ENSG00000104432	IL7	IL-7	interleukin 7	protein-coding
MACS_peak_910	chr3	151008442	151008998	+	92.53	NA	intron (NM_053002, intron 14 of 42)	intron (NM_053002, intron 14 of 42)	-12490	NM_014879	9934	Hs.2465	XM_005247921	ENSG00000174944	P2RY14	BPR105|GPR105|P2Y14	purinergic receptor P2Y, G-protein coupled, 14	protein-coding
MACS_peak_551	chr16	67969308	67970173	+	92.38	NA	intron (NM_002801, intron 4 of 7)	CpG-9426	1040	NM_002801	5699	Hs.9661	NM_002801	ENSG00000205220	PSMB10	LMP10|MECL1|beta2i	proteasome (prosome, macropain) subunit, beta type, 10	protein-coding
MACS_peak_1187	chr7	43679136	43680918	+	92.15	NA	intron (NR_047701, intron 6 of 7)	intron (NR_047701, intron 6 of 7)	57335	NM_004760	9263	Hs.709489	NM_004760	ENSG00000164543	STK17A	DRAK1	serine/threonine kinase 17a	protein-coding
MACS_peak_170	chr1	209963891	209965420	+	92.05	NA	intron (NM_001206696, intron 4 of 6)	intron (NM_001206696, intron 4 of 6)	-6765	NM_152485	148304	Hs.497642	NM_152485	ENSG00000162757	C1orf74	-	chromosome 1 open reading frame 74	protein-coding
MACS_peak_303	chr11	61115340	61115923	+	92.01	NA	TTS (NM_153611)	TTS (NM_153611)	8730	NM_001161452	220002	Hs.22546	NM_001161452	ENSG00000162144	CYB561A3	CYBASC3|LCYTB	cytochrome b561 family, member A3	protein-coding
MACS_peak_91	chr1	173614559	173615218	+	91.77	NA	intron (NM_198493, intron 3 of 5)	L2b|LINE|L2	10227	NM_001195190	730159	Hs.647757	NM_001195190		LOC730159	-	uncharacterized LOC730159	protein-coding
MACS_peak_767	chr2	191299215	191299929	+	91.76	NA	intron (NM_017694, intron 2 of 7)	MER1B|DNA|hAT-Charlie	26491	NM_017694	54842	Hs.744117	XM_005246654	ENSG00000151690	MFSD6	MMR2|hMMR2	major facilitator superfamily domain containing 6	protein-coding
MACS_peak_630	chr19	6696285	6696871	+	91.65	NA	intron (NM_000064, intron 22 of 40)	intron (NM_000064, intron 22 of 40)	24084	NM_000064	718	Hs.529053	NM_000064	ENSG00000125730	C3	AHUS5|ARMD9|ASP|C3a|C3b|CPAMD1|HEL-S-62p	complement component 3	protein-coding
MACS_peak_1291	chr8	103208813	103209437	+	91.42	NA	Intergenic	Intergenic	41934	NM_001172477	50484	Hs.512592	NM_001172477	ENSG00000048392	RRM2B	MTDPS8A|MTDPS8B|P53R2	ribonucleotide reductase M2 B (TP53 inducible)	protein-coding
MACS_peak_1227	chr7	148499697	148500205	+	91.28	NA	Intergenic	AluSx3|SINE|Alu	80650	NM_001203249	2146	Hs.732308	XM_005249962	ENSG00000106462	EZH2	ENX-1|ENX1|EZH1|EZH2b|KMT6|KMT6A|WVS|WVS2	enhancer of zeste homolog 2 (Drosophila)	protein-coding
MACS_peak_527	chr15	64455467	64456742	+	91.05	NA	promoter-TSS (NM_000942)	promoter-TSS (NM_000942)	-750	NM_000942	5479	Hs.434937	NM_000942	ENSG00000166794	PPIB	CYP-S1|CYPB|HEL-S-39|OI9|SCYLP	peptidylprolyl isomerase B (cyclophilin B)	protein-coding
MACS_peak_1216	chr7	116200072	116200857	+	90.99	NA	3' UTR (NM_001172896, exon 2 of 2)	3' UTR (NM_001172896, exon 2 of 2)	34052	NM_001172897	857	Hs.74034	NM_001172895	ENSG00000105974	CAV1	BSCL3|CGL3|MSTP085|PPH3|VIP21	caveolin 1, caveolae protein, 22kDa	protein-coding
MACS_peak_783	chr2	231687587	231688360	+	90.97	NA	Intergenic	Intergenic	-41340	NM_001287241	81618	Hs.111577	XM_005246882	ENSG00000135916	ITM2C	BRI3|BRICD2C|E25|E25C|ITM3	integral membrane protein 2C	protein-coding
MACS_peak_94	chr1	173619473	173620171	+	90.94	NA	intron (NM_198493, intron 2 of 5)	L1PA6|LINE|L1	15161	NM_001195190	730159	Hs.647757	NM_001195190		LOC730159	-	uncharacterized LOC730159	protein-coding
MACS_peak_807	chr20	34541066	34541677	+	90.93	NA	TTS (NM_016558)	TTS (NM_016558)	1177	NM_033630	51282	Hs.584909	NM_016558		SCAND1	RAZ1|SDP1	SCAN domain containing 1	protein-coding
MACS_peak_966	chr4	90628502	90629236	+	90.93	NA	Intergenic	HERV16-int|LTR|ERVL	-128683	NR_045481	644248	Hs.553954	NR_045481	ENSG00000247775	RP11-67M1.1	-	uncharacterized LOC644248	ncRNA
MACS_peak_852	chr22	30634942	30635907	+	90.91	NA	Intergenic	Intergenic	7416	NM_001257135	3976	Hs.2250	XM_005261601	ENSG00000128342	LIF	CDF|DIA|HILDA|MLPLI	leukemia inhibitory factor	protein-coding
MACS_peak_352	chr12	10857733	10858361	+	90.9	NA	intron (NM_001145426, intron 5 of 8)	L1MC4|LINE|L1	17906	NM_001145426	8531	Hs.221889	XM_005253518	ENSG00000060138	YBX3	CSDA|CSDA1|DBPA|ZONAB	Y box binding protein 3	protein-coding
MACS_peak_956	chr4	90607685	90608283	+	90.9	NA	Intergenic	Intergenic	-149568	NR_045481	644248	Hs.553954	NR_045481	ENSG00000247775	RP11-67M1.1	-	uncharacterized LOC644248	ncRNA
MACS_peak_268	chr10	105789008	105789581	+	90.89	NA	Intergenic	Intergenic	18650	NR_030760	100126326		NR_030760		MIR936	MIRN936|hsa-mir-936	microRNA 936	ncRNA
MACS_peak_1038	chr5	148242348	148243090	+	90.88	NA	Intergenic	Intergenic	36563	NM_000024	154	Hs.2551	XM_005268382	ENSG00000169252	ADRB2	ADRB2R|ADRBR|B2AR|BAR|BETA2AR	adrenoceptor beta 2, surface	protein-coding
MACS_peak_450	chr13	52355200	52355965	+	90.65	NA	intron (NM_001031719, intron 4 of 7)	L2a|LINE|L2	22716	NM_001270424	79758	Hs.266728	XM_005266526	ENSG00000102796	DHRS12	SDR40C1	dehydrogenase/reductase (SDR family) member 12	protein-coding
MACS_peak_593	chr17	41421573	41422160	+	90.58	NA	Intergenic	HERVK13-int|LTR|ERVK	-40804	NR_047479	100874261	Hs.546898	XR_243621	ENSG00000236383	LINC00854	TMEM106A-AS1	long intergenic non-protein coding RNA 854	ncRNA
MACS_peak_462	chr13	109945524	109946226	+	90.43	NA	Intergenic	(CA)n|Simple_repeat|Simple_repeat	-126224	NR_047700	100885782	Hs.655942	NR_047700	ENSG00000236242	MYO16-AS1	RP11-54H7.3	MYO16 antisense RNA 1	ncRNA
MACS_peak_529	chr15	67364968	67365930	+	90.42	NA	intron (NM_005902, intron 1 of 8)	intron (NM_005902, intron 1 of 8)	7254	NM_005902	4088	Hs.742270	XM_005254383	ENSG00000166949	SMAD3	HSPC193|HsT17436|JV15-2|LDS1C|LDS3|MADH3	SMAD family member 3	protein-coding
MACS_peak_1092	chr6	30709658	30712276	+	90.41	NA	promoter-TSS (NM_005803)	promoter-TSS (NM_005803)	-514	NM_005803	10211	Hs.179986	XM_005248780	ENSG00000137312	FLOT1	-	flotillin 1	protein-coding
MACS_peak_266	chr10	101615209	101615868	+	90.4	NA	Intergenic	AluJo|SINE|Alu	-71428	NR_024130	100188954	Hs.656104	NR_024130		DNMBP-AS1	NCRNA00093|bA287G8.2	DNMBP antisense RNA 1	ncRNA
MACS_peak_1040	chr5	148641331	148642191	+	90.39	NA	Intergenic	L2b|LINE|L2	-9640	NM_152406	134265	Hs.483793	XM_005268373	ENSG00000157510	AFAP1L1	-	actin filament associated protein 1-like 1	protein-coding
MACS_peak_1344	chr8	129000669	129002326	+	90.22	NA	non-coding (NR_003367, exon 4 of 8)	non-coding (NR_003367, exon 4 of 8)	-19647	NR_031611	100302170		NR_031611		MIR1206	MIRN1206|hsa-mir-1206	microRNA 1206	ncRNA
MACS_peak_828	chr20	52181486	52182209	+	90.17	NA	intron (NR_110051, intron 3 of 5)	L1MC5|LINE|L1	12538	NR_110051	101927770		XR_244200	ENSG00000197670	RP4-724E16.2	-	uncharacterized LOC101927770	ncRNA
MACS_peak_694	chr2	37866925	37867442	+	89.89	NA	Intergenic	Intergenic	32159	NM_001270438	10602	Hs.369574	NM_001270436	ENSG00000163171	CDC42EP3	BORG2|CEP3|UB1	CDC42 effector protein (Rho GTPase binding) 3	protein-coding
MACS_peak_907	chr3	145746607	145747127	+	89.65	NA	Intergenic	L1PA8|LINE|L1	132415	NM_182943	5352	Hs.477866	XM_005247535	ENSG00000152952	PLOD2	LH2|TLH	procollagen-lysine, 2-oxoglutarate 5-dioxygenase 2	protein-coding
MACS_peak_526	chr15	63612777	63613313	+	89.55	NA	Intergenic	Intergenic	43296	NM_031301	83464	Hs.511703	NM_001145646	ENSG00000138613	APH1B	APH-1B|PRO1328|PSFL|TAAV688	APH1B gamma secretase subunit	protein-coding
MACS_peak_748	chr2	169633708	169634354	+	89.41	NA	intron (NR_045787, intron 1 of 2)	intron (NR_045787, intron 1 of 2)	8908	NR_045786	100861402	Hs.506829	NR_045786	ENSG00000227617	CERS6-AS1	AC009475.2	CERS6 antisense RNA 1	ncRNA
MACS_peak_1030	chr5	139020749	139021285	+	89.23	NA	Intergenic	Intergenic	-7284	NM_016463	51523	Hs.744933	XM_005268461	ENSG00000171604	CXXC5	CF5|RINF|WID	CXXC finger protein 5	protein-coding
MACS_peak_143	chr1	205667724	205669244	+	89.21	NA	Intergenic	AluSz6|SINE|Alu	-18854	NM_033102	85414	Hs.278695	XM_005245556	ENSG00000158715	SLC45A3	IPCA-2|IPCA-6|IPCA-8|IPCA6|PCANAP2|PCANAP6|PCANAP8|PRST	solute carrier family 45, member 3	protein-coding
MACS_peak_639	chr19	10395433	10396147	+	89.11	NA	intron (NM_000201, intron 6 of 6)	intron (NM_000201, intron 6 of 6)	-1853	NM_001039132	3386	Hs.706750	NM_001039132	ENSG00000105371	ICAM4	CD242|LW	intercellular adhesion molecule 4 (Landsteiner-Wiener blood group)	protein-coding
MACS_peak_969	chr4	90633121	90633588	+	88.86	NA	Intergenic	Intergenic	-124198	NR_045481	644248	Hs.553954	NR_045481	ENSG00000247775	RP11-67M1.1	-	uncharacterized LOC644248	ncRNA
MACS_peak_1033	chr5	142764047	142765135	+	88.78	NA	intron (NM_001018075, intron 2 of 8)	MSTA-int|LTR|ERVL-MaLR	18663	NM_001204261	2908	Hs.122926	XM_005268419	ENSG00000113580	NR3C1	GCCR|GCR|GR|GRL	nuclear receptor subfamily 3, group C, member 1 (glucocorticoid receptor)	protein-coding
MACS_peak_423	chr12	92539355	92539704	+	88.14	NA	5' UTR (NM_001731, exon 1 of 2)	5' UTR (NM_001731, exon 1 of 2)	144	NM_001731	694	Hs.255935	NM_001731		BTG1	-	B-cell translocation gene 1, anti-proliferative	protein-coding
MACS_peak_521	chr15	56378853	56379401	+	88.08	NA	Intergenic	L3|LINE|CR1	-93183	NM_006154	4734	Hs.1565	XM_005254406	ENSG00000069869	NEDD4	NEDD4-1|RPF1	neural precursor cell expressed, developmentally down-regulated 4, E3 ubiquitin protein ligase	protein-coding
MACS_peak_906	chr3	141173134	141173683	+	87.96	NA	Intergenic	MIR|SINE|MIR	-32518	NM_006506	5922	Hs.655941	XM_005247687	ENSG00000155903	RASA2	GAP1M	RAS p21 protein activator 2	protein-coding
MACS_peak_718	chr2	122126261	122126841	+	87.9	NA	intron (NM_015282, intron 33 of 38)	L1MB4|LINE|L1	-83773	NM_014553	29842	Hs.156471	XM_005263651	ENSG00000115112	TFCP2L1	CRTR1|LBP-9|LBP9	transcription factor CP2-like 1	protein-coding
MACS_peak_1416	chrX	23801784	23804320	+	87.86	NA	intron (NR_027783, intron 4 of 6)	intron (NR_027783, intron 4 of 6)	1777	NR_027783	6303	Hs.28491	NM_002970	ENSG00000130066	SAT1	DC21|KFSD|KFSDX|SAT|SSAT|SSAT-1	spermidine/spermine N1-acetyltransferase 1	protein-coding
MACS_peak_1401	chr9	130207771	130209323	+	87.84	NA	TTS (NM_007135)	TTS (NM_007135)	2369	NR_002449	26783	Hs.408054	NR_002449		SNORA65	RNU65|U65	small nucleolar RNA, H/ACA box 65	snoRNA
MACS_peak_1342	chr8	128995708	128996526	+	87.63	NA	intron (NR_003367, intron 2 of 7)	L1MC4|LINE|L1	23238	NR_031610	100302161		NR_031610	ENSG00000221771	MIR1205	MIRN1205|hsa-mir-1205	microRNA 1205	ncRNA
MACS_peak_613	chr18	77924470	77924824	+	87.62	NA	intron (NR_028339, intron 2 of 2)	intron (NR_028339, intron 2 of 2)	18840	NR_028339	100130522	Hs.352602	NM_001145731	ENSG00000267270	PARD6G-AS1	-	PARD6G antisense RNA 1	ncRNA
MACS_peak_1412	chrX	3726423	3726975	+	87.59	NA	Intergenic	L1PA16|LINE|L1	35236	NR_034031	389906	Hs.657302	NR_034031		LOC389906	-	zinc finger protein 839 pseudogene	pseudo
MACS_peak_829	chr20	61530410	61531215	+	87.5	NA	intron (NM_033081, intron 6 of 15)	intron (NM_033081, intron 6 of 15)	27091	NM_080796	11083	Hs.517172	NM_001193369	ENSG00000101191	DIDO1	BYE1|C20orf158|DATF-1|DATF1|DIDO2|DIDO3|DIO-1|DIO1|dJ885L7.8	death inducer-obliterator 1	protein-coding
MACS_peak_1341	chr8	128993294	128994102	+	87.43	NA	intron (NR_003367, intron 2 of 7)	intron (NR_003367, intron 2 of 7)	20819	NR_031610	100302161		NR_031610	ENSG00000221771	MIR1205	MIRN1205|hsa-mir-1205	microRNA 1205	ncRNA
MACS_peak_656	chr19	42374189	42374915	+	87.17	NA	TTS (NR_106855)	TTS (NR_106855)	855	NR_106855	102465478		NR_106855		MIR6797	hsa-mir-6797	microRNA mir-6797	ncRNA
MACS_peak_282	chr11	14277555	14278142	+	87.16	NA	intron (NM_006108, intron 9 of 15)	intron (NM_006108, intron 9 of 15)	102183	NM_001177315	22800	Hs.712835	XM_005252827	ENSG00000133818	RRAS2	TC21	related RAS viral (r-ras) oncogene homolog 2	protein-coding
MACS_peak_336	chr11	114133362	114133763	+	87.07	NA	Intergenic	Intergenic	-32973	NM_006169	4837	Hs.503911	NM_006169	ENSG00000166741	NNMT	-	nicotinamide N-methyltransferase	protein-coding
MACS_peak_174	chr1	212782794	212783505	+	86.89	NA	intron (NM_001206488, intron 1 of 3)	intron (NM_001206488, intron 1 of 3)	1179	NM_001040619	467	Hs.460	XM_005273146	ENSG00000162772	ATF3	-	activating transcription factor 3	protein-coding
MACS_peak_1204	chr7	79805298	79806157	+	86.77	NA	intron (NM_001256414, intron 1 of 7)	Tigger1|DNA|TcMar-Tigger	40656	NM_001256414	2770	Hs.134587	NM_001256414	ENSG00000127955	GNAI1	Gi	guanine nucleotide binding protein (G protein), alpha inhibiting activity polypeptide 1	protein-coding
MACS_peak_727	chr2	143674566	143675416	+	86.77	NA	intron (NM_001199241, intron 3 of 14)	intron (NM_001199241, intron 3 of 14)	39796	NM_001032998	8942	Hs.470126	XM_005263829	ENSG00000115919	KYNU	-	kynureninase	protein-coding
MACS_peak_957	chr4	90608635	90609153	+	86.77	NA	Intergenic	LTR33A_|LTR|ERVL	-148658	NR_045481	644248	Hs.553954	NR_045481	ENSG00000247775	RP11-67M1.1	-	uncharacterized LOC644248	ncRNA
MACS_peak_1348	chr8	129079941	129080951	+	86.7	NA	intron (NR_003367, intron 4 of 7)	intron (NR_003367, intron 4 of 7)	19048	NR_031612	100302175		NR_031612	ENSG00000221176	MIR1207	MIRN1207|hsa-mir-1207	microRNA 1207	ncRNA
MACS_peak_1114	chr6	43594527	43595413	+	86.69	NA	intron (NM_019096, intron 1 of 11)	intron (NM_019096, intron 1 of 11)	120	NM_001286216	54676	Hs.485449	XM_005249195	ENSG00000172432	GTPBP2	-	GTP binding protein 2	protein-coding
MACS_peak_1101	chr6	36576976	36577891	+	86.69	NA	Intergenic	MIRb|SINE|MIR	12856	NR_037491	100500885		NR_037491	ENSG00000263894	MIR3925	-	microRNA 3925	ncRNA
MACS_peak_242	chr10	47160956	47162484	+	86.51	NA	intron (NM_001040084, intron 10 of 11).2	intron (NM_001040084, intron 10 of 11).2	-10320	NR_033957	643650	Hs.744313	NR_033957	ENSG00000223477	LINC00842	RP11-314P12.2	long intergenic non-protein coding RNA 842	ncRNA
MACS_peak_235	chr10	47127575	47128306	+	86.42	NA	intron (NR_033957, intron 1 of 3)	intron (NR_033957, intron 1 of 3)	5896	NR_003277	728643	Hs.711067	NR_003277	ENSG00000213412	HNRNPA1P33	-	heterogeneous nuclear ribonucleoprotein A1 pseudogene 33	pseudo
MACS_peak_216	chr10	24837537	24837968	+	86.4	NA	TTS (NM_001098500)	TTS (NM_001098500)	82318	NM_001282770	56243	Hs.445885	XM_005252500	ENSG00000120549	KIAA1217	SKT	KIAA1217	protein-coding
MACS_peak_915	chr3	171501458	171501953	+	86.09	NA	intron (NM_001130081, intron 1 of 25)	AluJb|SINE|Alu	26579	NM_001130081	5337	Hs.382865	XM_005247533	ENSG00000075651	PLD1	-	phospholipase D1, phosphatidylcholine-specific	protein-coding
MACS_peak_453	chr13	73646278	73647037	+	86.07	NA	intron (NM_001286818, intron 3 of 3)	intron (NM_001286818, intron 3 of 3)	13727	NM_001730	688	Hs.508234	XM_005266508	ENSG00000102554	KLF5	BTEB2|CKLF|IKLF	Kruppel-like factor 5 (intestinal)	protein-coding
MACS_peak_850	chr21	46301373	46302133	+	85.97	NA	Intergenic	Intergenic	-7935	NM_004339	754	Hs.474010	XM_005261175	ENSG00000183255	PTTG1IP	C21orf1|C21orf3|PBF	pituitary tumor-transforming 1 interacting protein	protein-coding
MACS_peak_949	chr4	75482933	75483734	+	85.68	NA	intron (NM_001657, intron 2 of 5).2	intron (NM_001657, intron 2 of 5).2	2704	NM_001657	374	Hs.270833	NM_001657	ENSG00000109321	AREG	AR|CRDGF|SDGF	amphiregulin	protein-coding
MACS_peak_666	chr19	47730591	47731204	+	85.51	NA	promoter-TSS (NR_036159)	promoter-TSS (NR_036159)	-621	NR_036159	100422832		NR_036159		MIR3191	-	microRNA 3191	ncRNA
MACS_peak_209	chr10	24668932	24669663	+	85.41	NA	intron (NM_001282767, intron 2 of 18)	AluSx|SINE|Alu	-69065	NM_001282769	56243	Hs.445885	XM_005252500	ENSG00000120549	KIAA1217	SKT	KIAA1217	protein-coding
MACS_peak_955	chr4	90606790	90607297	+	85.29	NA	Intergenic	MLT1H|LTR|ERVL-MaLR	-150509	NR_045481	644248	Hs.553954	NR_045481	ENSG00000247775	RP11-67M1.1	-	uncharacterized LOC644248	ncRNA
MACS_peak_1051	chr5	150428583	150429280	+	84.95	NA	intron (NM_001252385, intron 8 of 17)	intron (NM_001252385, intron 8 of 17)	15761	NM_001258455	10318	Hs.731557	XM_005268355	ENSG00000145901	TNIP1	ABIN-1|NAF1|VAN|nip40-1	TNFAIP3 interacting protein 1	protein-coding
MACS_peak_1318	chr8	128892873	128893601	+	84.87	NA	Intergenic	Intergenic	-9637	NR_003367	5820	Hs.675281	NR_003367	ENSG00000249859	PVT1	LINC00079|NCRNA00079	Pvt1 oncogene (non-protein coding)	ncRNA
MACS_peak_996	chr5	90662532	90663229	+	84.82	NA	Intergenic	AluSz6|SINE|Alu	-13284	NR_027435	100129716	Hs.116364	NR_027435		ARRDC3-AS1	-	ARRDC3 antisense RNA 1	ncRNA
MACS_peak_1264	chr8	22992348	22992701	+	84.63	NA	TTS (NM_003840)	TTS (NM_003840)	29019	NM_003840	8793	Hs.213467	NM_003840	ENSG00000173530	TNFRSF10D	CD264|DCR2|TRAIL-R4|TRAILR4|TRUNDD	tumor necrosis factor receptor superfamily, member 10d, decoy with truncated death domain	protein-coding
MACS_peak_1428	chrX	68064100	68064544	+	84.62	NA	Intergenic	Intergenic	15482	NM_004429	1947	Hs.144700	NM_004429	ENSG00000090776	EFNB1	CFND|CFNS|EFL3|EPLG2|Elk-L|LERK2	ephrin-B1	protein-coding
MACS_peak_615	chr19	814711	815094	+	84.49	NA	exon (NM_024888, exon 5 of 7)	exon (NM_024888, exon 5 of 7)	1318	NR_036154	100422854		NR_036154	ENSG00000263414	MIR3187	-	microRNA 3187	ncRNA
MACS_peak_1404	chr9	136616857	136617344	+	84.47	NA	Intergenic	L1M1|LINE|L1	-12023	NM_007101	1757	Hs.198003	XM_005272170	ENSG00000123453	SARDH	BPR-2|DMGDHL1|SAR|SARD|SDH	sarcosine dehydrogenase	protein-coding
MACS_peak_224	chr10	24863271	24863837	+	84.36	NA	Intergenic	Intergenic	108120	NM_001282770	56243	Hs.445885	XM_005252500	ENSG00000120549	KIAA1217	SKT	KIAA1217	protein-coding
MACS_peak_421	chr12	92534608	92535658	+	84.35	NA	3' UTR (NM_001731, exon 2 of 2)	3' UTR (NM_001731, exon 2 of 2)	356	NR_046159	256021	Hs.651357	NM_001256373	ENSG00000257242	C12orf79	-	chromosome 12 open reading frame 79	protein-coding
MACS_peak_10	chr1	9209888	9210272	+	84.34	NA	Intergenic	Intergenic	1756	NR_029610	407040	Hs.730325	NR_029610	ENSG00000207865	MIR34A	MIRN34A|miRNA34A|mir-34	microRNA 34a	ncRNA
MACS_peak_1106	chr6	36659946	36660657	+	84.33	NA	Intergenic	MamRep488|DNA|hAT	-5327	NM_001257357	401258	Hs.485258	NM_207498		RAB44	RASD3|RASL13|dJ431A14.3	RAB44, member RAS oncogene family	protein-coding
MACS_peak_298	chr11	44648732	44649179	+	84.21	NA	Intergenic	Intergenic	61814	NM_001024844	3732	Hs.527778	NM_001024844		CD82	4F9|C33|GR15|IA4|KAI1|R2|SAR2|ST6|TSPAN27	CD82 molecule	protein-coding
MACS_peak_1238	chr8	11701727	11702533	+	84.21	NA	3' UTR (NM_147782, exon 11 of 11)	3' UTR (NM_147782, exon 11 of 11)	23516	NM_147780	1508	Hs.520898	XM_005272367	ENSG00000164733	CTSB	APPS|CPSB	cathepsin B	protein-coding
MACS_peak_1440	chrX	153575663	153576048	+	84.19	NA	Intergenic	Intergenic	27151	NM_001456	2316	Hs.195464	NM_001110556	ENSG00000196924	FLNA	ABP-280|ABPX|CSBS|CVD1|FLN|FLN-A|FLN1|FMD|MNS|NHBP|OPD|OPD1|OPD2|XLVD|XMVD	filamin A, alpha	protein-coding
MACS_peak_361	chr12	52641477	52641967	+	84.08	NA	intron (NM_005556, intron 7 of 8)	MIRb|SINE|MIR	14768	NM_005556	3855	Hs.670221	XR_245927	ENSG00000135480	KRT7	CK7|K2C7|K7|SCL	keratin 7	protein-coding
MACS_peak_916	chr3	171503108	171503737	+	83.93	NA	intron (NM_001130081, intron 1 of 25)	AluSg|SINE|Alu	24862	NM_001130081	5337	Hs.382865	XM_005247533	ENSG00000075651	PLD1	-	phospholipase D1, phosphatidylcholine-specific	protein-coding
MACS_peak_1094	chr6	32950891	32951740	+	83.93	NA	Intergenic	Intergenic	10454	NM_001199456	6046	Hs.75243	XM_005249263	ENSG00000204256	BRD2	D6S113E|FSH|FSRG1|NAT|RING3|RNF3	bromodomain containing 2	protein-coding
MACS_peak_755	chr2	178088717	178089205	+	83.78	NA	TTS (NM_194247)	TTS (NM_194247)	11507	NR_049831	100846999		NR_049831		MIR4444-2	-	microRNA 4444-2	ncRNA
MACS_peak_647	chr19	13938408	13938984	+	83.76	NA	intron (NM_023072, intron 11 of 12)	intron (NM_023072, intron 11 of 12)	8407	NR_036515	284454	Hs.436426	NR_036515	ENSG00000267519	LOC284454	-	uncharacterized LOC284454	ncRNA
MACS_peak_869	chr3	9425775	9426424	+	83.66	NA	intron (NM_015453, intron 9 of 9)	intron (NM_015453, intron 9 of 9)	13075	NR_027007	440944	Hs.730098	NM_001013713	ENSG00000206573	THUMPD3-AS1	RP11-58B17.1|SETD5-AS1	THUMPD3 antisense RNA 1	ncRNA
MACS_peak_679	chr2	9548877	9549824	+	83.66	NA	intron (NM_004763, intron 4 of 6)	intron (NM_004763, intron 4 of 6)	14293	NM_022334	9270	Hs.467662	XM_005246183	ENSG00000119185	ITGB1BP1	ICAP-1A|ICAP-1B|ICAP-1alpha|ICAP1|ICAP1A|ICAP1B	integrin beta 1 binding protein 1	protein-coding
MACS_peak_730	chr2	143681465	143682002	+	83.59	NA	intron (NM_001199241, intron 4 of 14)	AluJr|SINE|Alu	46538	NM_001032998	8942	Hs.470126	XM_005263829	ENSG00000115919	KYNU	-	kynureninase	protein-coding
MACS_peak_1311	chr8	124535090	124535738	+	83.59	NA	intron (NM_058229, intron 4 of 8)	intron (NM_058229, intron 4 of 8)	8969	NM_148177	114907	Hs.403933	NM_001242463	ENSG00000156804	FBXO32	Fbx32|MAFbx	F-box protein 32	protein-coding
MACS_peak_447	chr13	48837994	48838500	+	83.56	NA	Intergenic	Intergenic	30973	NM_021999	9445	Hs.643683	NM_021999	ENSG00000136156	ITM2B	ABRI|BRI|BRI2|BRICD2B|E25B|E3-16|FBD|imBRI2	integral membrane protein 2B	protein-coding
MACS_peak_1036	chr5	148215657	148216934	+	83.43	NA	Intergenic	Intergenic	10139	NM_000024	154	Hs.2551	XM_005268382	ENSG00000169252	ADRB2	ADRB2R|ADRBR|B2AR|BAR|BETA2AR	adrenoceptor beta 2, surface	protein-coding
MACS_peak_1389	chr9	114700261	114700716	+	83.43	NA	Intergenic	Intergenic	6108	NR_039814	100616114		NR_039814		MIR4668	-	microRNA 4668	ncRNA
MACS_peak_1414	chrX	3728266	3728720	+	83.28	NA	Intergenic	Intergenic	33442	NR_034031	389906	Hs.657302	NR_034031		LOC389906	-	zinc finger protein 839 pseudogene	pseudo
MACS_peak_1042	chr5	148850298	148851512	+	83.23	NA	Intergenic	L2a|LINE|L2	40696	NR_029686	406937		NR_029686	ENSG00000269936	MIR145	MIRN145|miR-145|miRNA145	microRNA 145	ncRNA
MACS_peak_372	chr12	54680909	54681371	+	83.22	NA	Intergenic	Intergenic	6607	NR_002944	664709	Hs.534822	NR_002944		HNRNPA1P10	HNRPA1L-2	heterogeneous nuclear ribonucleoprotein A1 pseudogene 10	pseudo
MACS_peak_37	chr1	45283045	45283560	+	83.18	NA	Intergenic	L2a|LINE|L2	9148	NM_001136537	149478	Hs.632400	XR_246238	ENSG00000222009	BTBD19	-	BTB (POZ) domain containing 19	protein-coding
MACS_peak_972	chr4	103712546	103713067	+	83.04	NA	Intergenic	AluJo|SINE|Alu	-30655	NM_005908	4126	Hs.480415	XM_005262994	ENSG00000109323	MANBA	MANB1	mannosidase, beta A, lysosomal	protein-coding
MACS_peak_885	chr3	58159379	58160171	+	83.04	NA	Intergenic	Intergenic	36955	NM_001256560	1776	Hs.476453	XM_005264913	ENSG00000163687	DNASE1L3	DHP2|DNAS1L3|LSD|SLEB16	deoxyribonuclease I-like 3	protein-coding
MACS_peak_925	chr3	185629442	185630110	+	82.94	NA	Intergenic	Charlie17a|DNA|hAT-Charlie	26148	NM_001243879	6434	Hs.533122	XM_005247703		TRA2B	Htra2-beta|SFRS10|SRFS10|TRA2-BETA|TRAN2B	transformer 2 beta homolog (Drosophila)	protein-coding
MACS_peak_332	chr11	110056210	110056818	+	82.87	NA	intron (NM_001260493, intron 15 of 15)	LTR79|LTR|ERVL	92427	NM_033390	85463	Hs.376289	XM_005271715	ENSG00000149289	ZC3H12C	MCPIP3	zinc finger CCCH-type containing 12C	protein-coding
MACS_peak_825	chr20	52178607	52179002	+	82.74	NA	intron (NR_110051, intron 2 of 5)	intron (NR_110051, intron 2 of 5)	9495	NR_110051	101927770		XR_244200	ENSG00000197670	RP4-724E16.2	-	uncharacterized LOC101927770	ncRNA
MACS_peak_245	chr10	47759177	47760043	+	82.72	NA	intron (NM_001278923, intron 8 of 9)	intron (NM_001278923, intron 8 of 9)	12690	NM_001630	244	Hs.705389	XM_005272404	ENSG00000186807	ANXA8L2	ANXA8|bA145E20.2	annexin A8-like 2	protein-coding
MACS_peak_1287	chr8	95935364	95935717	+	82.63	NA	Intergenic	MER3|DNA|hAT-Charlie	26075	NM_033285	94241	Hs.492261	NM_001135733	ENSG00000164938	TP53INP1	SIP|TP53DINP1|TP53INP1A|TP53INP1B|Teap|p53DINP1	tumor protein p53 inducible nuclear protein 1	protein-coding
MACS_peak_154	chr1	206832530	206833165	+	82.6	NA	Intergenic	Intergenic	23966	NM_003582	8444	Hs.164267	XM_005273315	ENSG00000143479	DYRK3	DYRK5|RED|REDK|hYAK3-2	dual-specificity tyrosine-(Y)-phosphorylation regulated kinase 3	protein-coding
MACS_peak_92	chr1	173615773	173616702	+	82.58	NA	intron (NM_198493, intron 2 of 5)	intron (NM_198493, intron 2 of 5)	11576	NM_001195190	730159	Hs.647757	NM_001195190		LOC730159	-	uncharacterized LOC730159	protein-coding
MACS_peak_366	chr12	52650247	52650980	+	82.53	NA	Intergenic	Intergenic	23659	NM_005556	3855	Hs.670221	XR_245927	ENSG00000135480	KRT7	CK7|K2C7|K7|SCL	keratin 7	protein-coding
MACS_peak_279	chr11	13414297	13414804	+	82.34	NA	intron (NM_032320, intron 8 of 8)	intron (NM_032320, intron 8 of 8)	70288	NM_032320	84280	Hs.332382	XM_005253164	ENSG00000148925	BTBD10	GMRP-1|GMRP1	BTB (POZ) domain containing 10	protein-coding
MACS_peak_475	chr14	32633768	32634423	+	82.3	NA	Intergenic	MER74B|LTR|ERVL	87600	NM_001030055	394	Hs.592313	XM_005267635	ENSG00000100852	ARHGAP5	GFI2|RhoGAP5|p190-B|p190BRhoGAP	Rho GTPase activating protein 5	protein-coding
MACS_peak_800	chr20	17593056	17593733	+	82.3	NA	TTS (NM_001042576)	TTS (NM_001042576)	42795	NM_006870	11034	Hs.705996	XM_005260653	ENSG00000125868	DSTN	ACTDP|ADF|HEL32|bA462D18.2	destrin (actin depolymerizing factor)	protein-coding
MACS_peak_393	chr12	69219819	69220407	+	82.3	NA	intron (NM_001145337, intron 7 of 10)	L1M5|LINE|L1	17316	NM_001278462	4193	Hs.733536	XM_005268872	ENSG00000135679	MDM2	ACTFS|HDMX|hdm2	MDM2 oncogene, E3 ubiquitin protein ligase	protein-coding
MACS_peak_190	chr1	226031883	226032624	+	82.09	NA	TTS (NM_014698)	TTS (NM_014698)	19251	NM_000120	2052	Hs.89649	XM_005273085	ENSG00000143819	EPHX1	EPHX|EPOX|HYL1|MEH	epoxide hydrolase 1, microsomal (xenobiotic)	protein-coding
MACS_peak_1000	chr5	127588949	127589700	+	82.08	NA	Intergenic	AluSx1|SINE|Alu	169841	NR_046207	6558	Hs.712970	NM_001046	ENSG00000064651	SLC12A2	BSC|BSC2|NKCC1	solute carrier family 12 (sodium/potassium/chloride transporter), member 2	protein-coding
MACS_peak_87	chr1	159885313	159886745	+	82.08	NA	Intergenic	Intergenic	7478	NM_001277224	8407	Hs.517168	XM_005245533	ENSG00000158710	TAGLN2	HA1756	transgelin 2	protein-coding
MACS_peak_39	chr1	45288885	45289675	+	82.03	NA	intron (NM_003738, intron 19 of 21)	intron (NM_003738, intron 19 of 21)	15126	NM_001136537	149478	Hs.632400	XR_246238	ENSG00000222009	BTBD19	-	BTB (POZ) domain containing 19	protein-coding
MACS_peak_492	chr14	103810289	103811134	+	81.78	NA	3' UTR (NM_001969, exon 12 of 12)	3' UTR (NM_001969, exon 12 of 12)	6525	NR_002964	677811	Hs.658237	NR_002964		SNORA28	ACA28	small nucleolar RNA, H/ACA box 28	snoRNA
MACS_peak_531	chr15	67369148	67369712	+	81.69	NA	intron (NM_005902, intron 1 of 8)	MER115|DNA|hAT-Tip100	11235	NM_005902	4088	Hs.742270	XM_005254383	ENSG00000166949	SMAD3	HSPC193|HsT17436|JV15-2|LDS1C|LDS3|MADH3	SMAD family member 3	protein-coding
MACS_peak_464	chr13	110402365	110402768	+	81.6	NA	Intergenic	MLT1L|LTR|ERVL-MaLR	21945	NR_103846	101409253	Hs.578072	NR_103846	ENSG00000234854	LINC00676	RP11-313L9.1	long intergenic non-protein coding RNA 676	ncRNA
MACS_peak_1159	chr6	170707317	170709427	+	81.51	NA	intron (NM_032448, intron 9 of 10)	intron (NM_032448, intron 9 of 10)	68523	NR_039787	100616430		NR_039787		MIR4644	-	microRNA 4644	ncRNA
MACS_peak_838	chr21	36161204	36161600	+	81.4	NA	3' UTR (NM_001754, exon 9 of 9)	3' UTR (NM_001754, exon 9 of 9)	43280	NR_038885	100506385	Hs.120179	NR_038885	ENSG00000234380	AP000330.8	-	uncharacterized LOC100506385	ncRNA
MACS_peak_414	chr12	77404363	77405049	+	81.36	NA	Intergenic	Intergenic	54654	NM_203394	144455	Hs.416375	NM_203394	ENSG00000165891	E2F7	-	E2F transcription factor 7	protein-coding
MACS_peak_1237	chr8	11699210	11699948	+	81.36	NA	TTS (NM_147782)	TTS (NM_147782)	26067	NM_147780	1508	Hs.520898	XM_005272367	ENSG00000164733	CTSB	APPS|CPSB	cathepsin B	protein-coding
MACS_peak_728	chr2	143678779	143679596	+	81.36	NA	intron (NM_001199241, intron 4 of 14)	AluJb|SINE|Alu	43992	NM_001032998	8942	Hs.470126	XM_005263829	ENSG00000115919	KYNU	-	kynureninase	protein-coding
MACS_peak_884	chr3	53256358	53256761	+	81.33	NA	Intergenic	Intergenic	33571	NR_047580	7086	Hs.89643	NM_001064	ENSG00000163931	TKT	HEL107|TK|TKT1	transketolase	protein-coding
MACS_peak_644	chr19	13931404	13932400	+	81.32	NA	intron (NM_023072, intron 9 of 12)	AluSx|SINE|Alu	15201	NR_036515	284454	Hs.436426	NR_036515	ENSG00000267519	LOC284454	-	uncharacterized LOC284454	ncRNA
MACS_peak_84	chr1	156116272	156117069	+	81.32	NA	intron (NR_107005, intron 3 of 4)	intron (NR_107005, intron 3 of 4)	-3065	NM_001193301	64218	Hs.408846	XM_005245441	ENSG00000196189	SEMA4A	CORD10|RP35|SEMAB|SEMB	sema domain, immunoglobulin domain (Ig), transmembrane domain (TM) and short cytoplasmic domain, (semaphorin) 4A	protein-coding
MACS_peak_609	chr18	28599240	28599674	+	81.25	NA	intron (NM_024423, intron 7 of 16)	intron (NM_024423, intron 7 of 16)	23324	NM_024423	1825	Hs.41690	NM_001941	ENSG00000134762	DSC3	CDHF3|DSC|DSC1|DSC2|DSC4|HT-CP	desmocollin 3	protein-coding
MACS_peak_708	chr2	105975059	105975409	+	81.19	NA	Intergenic	L1MEb|LINE|L1	21418	NM_001286537	79074	Hs.549577	XM_005264019		C2orf49	asw	chromosome 2 open reading frame 49	protein-coding
MACS_peak_858	chr22	31678962	31679501	+	81.05	NA	exon (NM_052880, exon 6 of 6)	exon (NM_052880, exon 6 of 6)	9289	NM_052880	113791	Hs.26670	XM_005261322	ENSG00000100100	PIK3IP1	HGFL|hHGFL(S)	phosphoinositide-3-kinase interacting protein 1	protein-coding
MACS_peak_373	chr12	63019101	63019587	+	80.95	NA	Intergenic	Intergenic	21878	NR_029661	406891		NR_029661	ENSG00000199179	MIRLET7I	LET7I|MIRNLET7I|hsa-let-7i	microRNA let-7i	ncRNA
MACS_peak_1382	chr9	95895128	95896057	+	80.83	NA	intron (NM_004148, intron 1 of 3)	intron (NM_004148, intron 1 of 3)	978	NM_004148	4814	Hs.494457	NM_004148	ENSG00000131669	NINJ1	NIN1|NINJURIN	ninjurin 1	protein-coding
MACS_peak_696	chr2	46614542	46615071	+	80.65	NA	TTS (NM_001430)	TTS (NM_001430)	-41523	NR_103805	101805491	Hs.304781	NR_103805	ENSG00000187600	LOC101805491	-	uncharacterized LOC101805491	ncRNA
MACS_peak_259	chr10	79530085	79530733	+	80.64	NA	Intergenic	Intergenic	-132832	NM_001014797	3778	Hs.144795	XM_005269773	ENSG00000156113	KCNMA1	BKTM|KCa1.1|MaxiK|SAKCA|SLO|SLO-ALPHA|SLO1|bA205K10.1|mSLO1	potassium large conductance calcium-activated channel, subfamily M, alpha member 1	protein-coding
MACS_peak_1018	chr5	135395002	135395789	+	80.55	NA	intron (NM_000358, intron 13 of 16)	intron (NM_000358, intron 13 of 16)	20891	NR_030583	100126299		NR_030583	ENSG00000270123	VTRNA2-1	CBL-3|CBL3|MIR886|MIRN886|VTRNA2|hsa-mir-886|hvg-5|nc886	vault RNA 2-1	ncRNA
MACS_peak_1297	chr8	103248823	103250204	+	80.54	NA	intron (NM_015713, intron 1 of 8)	Charlie4z|DNA|hAT-Charlie	1546	NM_001172477	50484	Hs.512592	NM_001172477	ENSG00000048392	RRM2B	MTDPS8A|MTDPS8B|P53R2	ribonucleotide reductase M2 B (TP53 inducible)	protein-coding
MACS_peak_1010	chr5	132442521	132443213	+	80.54	NA	Intergenic	Intergenic	55205	NM_002154	3308	Hs.90093	NM_198431		HSPA4	APG-2|HS24/P52|HSPH2|RY|hsp70|hsp70RY	heat shock 70kDa protein 4	protein-coding
MACS_peak_1003	chr5	131818362	131819358	+	80.39	NA	3' UTR (NM_002198, exon 10 of 10)	3' UTR (NM_002198, exon 10 of 10)	7605	NM_002198	3659	Hs.436061	NM_002198	ENSG00000125347	IRF1	IRF-1|MAR	interferon regulatory factor 1	protein-coding
MACS_peak_1188	chr7	43681029	43681564	+	80.19	NA	intron (NR_047701, intron 5 of 7)	intron (NR_047701, intron 5 of 7)	58604	NM_004760	9263	Hs.709489	NM_004760	ENSG00000164543	STK17A	DRAK1	serine/threonine kinase 17a	protein-coding
MACS_peak_123	chr1	180231980	180232624	+	80.17	NA	intron (NM_033343, intron 2 of 5)	intron (NM_033343, intron 2 of 5)	11514	NR_037642	100527964	Hs.496545	NR_037642	ENSG00000230124	RP5-1180C10.2	-	uncharacterized LOC100527964	ncRNA
MACS_peak_698	chr2	46618436	46618850	+	80.08	NA	Intergenic	L2|LINE|L2	-37686	NR_103805	101805491	Hs.304781	NR_103805	ENSG00000187600	LOC101805491	-	uncharacterized LOC101805491	ncRNA
MACS_peak_309	chr11	67025629	67026234	+	80	NA	TTS (NM_001256405)	TTS (NM_001256405)	-7974	NM_001619	156	Hs.83636	NM_001619	ENSG00000173020	ADRBK1	BARK1|BETA-ARK1|GRK2	adrenergic, beta, receptor kinase 1	protein-coding
MACS_peak_249	chr10	48270463	48271207	+	79.93	NA	3' UTR (NM_001271702, exon 12 of 12)	3' UTR (NM_001271702, exon 12 of 12)	15631	NM_001040084	653145	Hs.744068	XR_246202	ENSG00000165390	ANXA8	ANX8	annexin A8	protein-coding
MACS_peak_435	chr13	21951395	21951811	+	79.91	NA	intron (NR_104487, intron 12 of 12)	CpG	-32605	NR_103841	100652865	Hs.659198	XR_245369		LINC00539	LINC00422	long intergenic non-protein coding RNA 539	ncRNA
MACS_peak_536	chr15	76233018	76233643	+	79.91	NA	TTS (NM_138573)	TTS (NM_138573)	-7859	NR_003136	692224	Hs.591115	NR_003136		FBXO22-AS1	FBXO22OS|FISTC1OS|HsT18082|NCRNA00053	FBXO22 antisense RNA 1	ncRNA
MACS_peak_1343	chr8	128999433	129000090	+	79.81	NA	intron (NR_003367, intron 3 of 7)	intron (NR_003367, intron 3 of 7)	-21383	NR_031611	100302170		NR_031611		MIR1206	MIRN1206|hsa-mir-1206	microRNA 1206	ncRNA
MACS_peak_1034	chr5	142765196	142765936	+	79.68	NA	intron (NM_001018075, intron 2 of 8)	MSTA|LTR|ERVL-MaLR	17688	NM_001204261	2908	Hs.122926	XM_005268419	ENSG00000113580	NR3C1	GCCR|GCR|GR|GRL	nuclear receptor subfamily 3, group C, member 1 (glucocorticoid receptor)	protein-coding
MACS_peak_325	chr11	110035303	110035950	+	79.6	NA	exon (NM_033390, exon 6 of 6)	exon (NM_033390, exon 6 of 6)	71539	NM_033390	85463	Hs.376289	XM_005271715	ENSG00000149289	ZC3H12C	MCPIP3	zinc finger CCCH-type containing 12C	protein-coding
MACS_peak_864	chr22	41707820	41708119	+	79.34	NA	intron (NM_017590, intron 1 of 22)	(TTAA)n|Simple_repeat|Simple_repeat	10462	NM_017590	23264	Hs.592188	XM_005261403	ENSG00000100403	ZC3H7B	RoXaN	zinc finger CCCH-type containing 7B	protein-coding
MACS_peak_1329	chr8	128952917	128953856	+	79.32	NA	intron (NR_003367, intron 2 of 7)	MLT1E2|LTR|ERVL-MaLR	7583	NR_103558	641384	Hs.629674	NM_001037234		TMEM75	-	transmembrane protein 75	ncRNA
MACS_peak_542	chr16	11638784	11639259	+	79.17	NA	Intergenic	L1MB5|LINE|L1	41208	NM_004862	9516	Hs.459940	NM_001136472	ENSG00000189067	LITAF	PIG7|SIMPLE|TP53I7	lipopolysaccharide-induced TNF factor	protein-coding
MACS_peak_760	chr2	178095979	178096387	+	79.15	NA	exon (NM_001145413, exon 5 of 5)	exon (NM_001145413, exon 5 of 5)	18729	NR_049831	100846999		NR_049831		MIR4444-2	-	microRNA 4444-2	ncRNA
MACS_peak_693	chr2	37866117	37866539	+	79.09	NA	Intergenic	Intergenic	33014	NM_001270438	10602	Hs.369574	NM_001270436	ENSG00000163171	CDC42EP3	BORG2|CEP3|UB1	CDC42 effector protein (Rho GTPase binding) 3	protein-coding
MACS_peak_129	chr1	200840682	200841470	+	78.98	NA	Intergenic	LTR5|LTR|ERVK	-1007	NM_005298	2848	Hs.534316	NM_005298	ENSG00000170128	GPR25	-	G protein-coupled receptor 25	protein-coding
MACS_peak_463	chr13	109950327	109950816	+	78.87	NA	Intergenic	MER58B|DNA|hAT-Charlie	-130920	NR_047700	100885782	Hs.655942	NR_047700	ENSG00000236242	MYO16-AS1	RP11-54H7.3	MYO16 antisense RNA 1	ncRNA
MACS_peak_110	chr1	179058528	179059115	+	78.74	NA	intron (NM_022371, intron 4 of 5)	intron (NM_022371, intron 4 of 5)	7709	NM_022371	64222	Hs.584957	XM_005245445		TOR3A	ADIR|ADIR2	torsin family 3, member A	protein-coding
MACS_peak_1233	chr7	158515527	158516088	+	78.56	NA	Intergenic	Intergenic	-18285	NR_104054	54892	Hs.18616	XM_005249544	ENSG00000146918	NCAPG2	CAP-G2|CAPG2|LUZP5|MTB|hCAP-G2	non-SMC condensin II complex, subunit G2	protein-coding
MACS_peak_248	chr10	48269444	48270233	+	78.52	NA	intron (NM_001040084, intron 11 of 11)	intron (NM_001040084, intron 11 of 11)	14634	NM_001040084	653145	Hs.744068	XR_246202	ENSG00000165390	ANXA8	ANX8	annexin A8	protein-coding
MACS_peak_1183	chr7	43657453	43658077	+	78.47	NA	intron (NM_004760, intron 3 of 6)	intron (NM_004760, intron 3 of 6)	35073	NM_004760	9263	Hs.709489	NM_004760	ENSG00000164543	STK17A	DRAK1	serine/threonine kinase 17a	protein-coding
MACS_peak_752	chr2	174763572	174764156	+	78.26	NA	Intergenic	Intergenic	65083	NM_001017371	6670	Hs.531587	XM_005246801	ENSG00000172845	SP3	SPR2	Sp3 transcription factor	protein-coding
MACS_peak_246	chr10	48255717	48256652	+	78.25	NA	intron (NM_001271703, intron 1 of 9).2	intron (NM_001271703, intron 1 of 9).2	980	NM_001040084	653145	Hs.744068	XR_246202	ENSG00000165390	ANXA8	ANX8	annexin A8	protein-coding
MACS_peak_1181	chr7	41738196	41739554	+	78.13	NA	intron (NR_027118, intron 1 of 3)	intron (NR_027118, intron 1 of 3)	3831	NM_002192	3624	Hs.583348	NM_002192		INHBA	EDF|FRP	inhibin, beta A	protein-coding
MACS_peak_2	chr1	2441105	2441535	+	77.95	NA	exon (NM_018216, exon 18 of 19)	exon (NM_018216, exon 18 of 19)	16715	NM_018216	55229	Hs.26156	XM_005244769	ENSG00000157881	PANK4	-	pantothenate kinase 4	protein-coding
MACS_peak_674	chr19	49386532	49387533	+	77.89	NA	exon (NM_003323, exon 11 of 13)	exon (NM_003323, exon 11 of 13)	11383	NM_014330	23645	Hs.631593	NM_014330	ENSG00000087074	PPP1R15A	GADD34	protein phosphatase 1, regulatory subunit 15A	protein-coding
MACS_peak_426	chr12	104723505	104723983	+	77.69	NA	intron (NM_182729, intron 11 of 14)	L1MEc|LINE|L1	26234	NM_001008394	493861	Hs.659857	NM_001008394	ENSG00000255150	EID3	NS4EB|NSE4B|NSMCE4B	EP300 interacting inhibitor of differentiation 3	protein-coding
MACS_peak_89	chr1	173458747	173459641	+	77.61	NA	Intergenic	Intergenic	12708	NM_004905	9588	Hs.731505	NM_004905	ENSG00000117592	PRDX6	1-Cys|AOP2|HEL-S-128m|NSGPx|PRX|aiPLA2|p29	peroxiredoxin 6	protein-coding
MACS_peak_409	chr12	69266897	69267458	+	77.4	NA	intron (NM_001005502, intron 3 of 8)	AluJo|SINE|Alu	59802	NM_001005502	1368	Hs.654387	XM_005268653	ENSG00000135678	CPM	-	carboxypeptidase M	protein-coding
MACS_peak_1056	chr5	150437900	150438642	+	77.02	NA	intron (NM_001252385, intron 5 of 17)	MIR3|SINE|MIR	6421	NM_001258455	10318	Hs.731557	XM_005268355	ENSG00000145901	TNIP1	ABIN-1|NAF1|VAN|nip40-1	TNFAIP3 interacting protein 1	protein-coding
MACS_peak_419	chr12	92529084	92529686	+	77.01	NA	intron (NR_046160, intron 1 of 5)	AluSz|SINE|Alu	6104	NR_046159	256021	Hs.651357	NM_001256373	ENSG00000257242	C12orf79	-	chromosome 12 open reading frame 79	protein-coding
MACS_peak_1252	chr8	22887184	22887758	+	76.88	NA	intron (NR_027140, intron 2 of 8)	intron (NR_027140, intron 2 of 8)	30379	NM_015178	23221	Hs.372688	NM_001160036	ENSG00000008853	RHOBTB2	DBC2	Rho-related BTB domain containing 2	protein-coding
MACS_peak_18	chr1	28608069	28608575	+	76.85	NA	3' UTR (NM_031459, exon 10 of 10)	3' UTR (NM_031459, exon 10 of 10)	22359	NM_031459	83667	Hs.469543	NM_031459	ENSG00000130766	SESN2	HI95|SES2|SEST2	sestrin 2	protein-coding
MACS_peak_880	chr3	41284176	41285063	+	76.79	NA	Intergenic	L1MC4a|LINE|L1	43677	NM_001904	1499	Hs.476018	XM_005264886	ENSG00000168036	CTNNB1	CTNNB|MRD19|armadillo	catenin (cadherin-associated protein), beta 1, 88kDa	protein-coding
MACS_peak_1431	chrX	77394807	77395336	+	76.65	NA	exon (NM_015975, exon 1 of 7)	exon (NM_015975, exon 1 of 7)	108	NM_015975	51616	Hs.592248	XM_005262142	ENSG00000187325	TAF9B	DN-7|DN7|TAF9L|TAFII31L|TFIID-31	TAF9B RNA polymerase II, TATA box binding protein (TBP)-associated factor, 31kDa	protein-coding
MACS_peak_1265	chr8	26232522	26233007	+	76.65	NA	Intergenic	Intergenic	-7759	NM_004331	665	Hs.131226	XM_005273616	ENSG00000104765	BNIP3L	BNIP3a|NIX	BCL2/adenovirus E1B 19kDa interacting protein 3-like	protein-coding
MACS_peak_544	chr16	11666007	11666702	+	76.63	NA	intron (NR_024320, intron 1 of 3)	intron (NR_024320, intron 1 of 3)	13875	NM_004862	9516	Hs.459940	NM_001136472	ENSG00000189067	LITAF	PIG7|SIMPLE|TP53I7	lipopolysaccharide-induced TNF factor	protein-coding
MACS_peak_8	chr1	9207581	9208068	+	76.6	NA	Intergenic	AluSq|SINE|Alu	4012	NR_029610	407040	Hs.730325	NR_029610	ENSG00000207865	MIR34A	MIRN34A|miRNA34A|mir-34	microRNA 34a	ncRNA
MACS_peak_554	chr16	70341684	70342010	+	76.34	NA	intron (NM_001257175, intron 1 of 8)	AluJb|SINE|Alu	8785	NM_001014449	11269	Hs.221761	NM_001014449	ENSG00000157349	DDX19B	DBP5|DDX19|RNAh	DEAD (Asp-Glu-Ala-Asp) box polypeptide 19B	protein-coding
MACS_peak_976	chr4	123824878	123825479	+	76.26	NA	intron (NM_198041, intron 3 of 4)	MER34A|LTR|ERV1	18583	NM_007083	11162	Hs.558459	NM_007083	ENSG00000170917	NUDT6	ASFGF2|FGF-AS|FGF2AS|GFG-1|GFG1	nudix (nucleoside diphosphate linked moiety X)-type motif 6	protein-coding
MACS_peak_384	chr12	69205299	69205955	+	76.22	NA	intron (NM_001278462, intron 2 of 5)	AluSg7|SINE|Alu	2830	NM_001278462	4193	Hs.733536	XM_005268872	ENSG00000135679	MDM2	ACTFS|HDMX|hdm2	MDM2 oncogene, E3 ubiquitin protein ligase	protein-coding
MACS_peak_3	chr1	6653379	6653820	+	76.22	NA	exon (NM_014851, exon 4 of 4)	exon (NM_014851, exon 4 of 4)	9330	NM_014851	9903	Hs.7764	XM_005263542	ENSG00000162413	KLHL21	-	kelch-like family member 21	protein-coding
MACS_peak_208	chr10	24667174	24667777	+	76.2	NA	intron (NM_001282767, intron 2 of 18)	intron (NM_001282767, intron 2 of 18)	-70887	NM_001282769	56243	Hs.445885	XM_005252500	ENSG00000120549	KIAA1217	SKT	KIAA1217	protein-coding
MACS_peak_585	chr17	38231622	38232186	+	76.09	NA	intron (NM_001190919, intron 2 of 9)	intron (NM_001190919, intron 2 of 9)	12836	NM_001190918	7067	Hs.724	NM_001190918	ENSG00000126351	THRA	AR7|CHNG6|EAR7|ERB-T-1|ERBA|ERBA1|NR1A1|THRA1|THRA2|c-ERBA-1	thyroid hormone receptor, alpha	protein-coding
MACS_peak_735	chr2	143728112	143728986	+	76.09	NA	intron (NM_001199241, intron 9 of 14)	intron (NM_001199241, intron 9 of 14)	93354	NM_001032998	8942	Hs.470126	XM_005263829	ENSG00000115919	KYNU	-	kynureninase	protein-coding
MACS_peak_496	chr15	20567089	20567534	+	76.03	NA	Intergenic	L1MD2|LINE|L1	79314	NR_038836	646096	Hs.448789	NR_038836		CHEK2P2	-	checkpoint kinase 2 pseudogene 2	pseudo
MACS_peak_589	chr17	38641558	38642590	+	75.98	NA	intron (NM_032865, intron 4 of 12)	intron (NM_032865, intron 4 of 12)	15780	NM_032865	84951	Hs.438292	XM_005257743	ENSG00000131746	TNS4	CTEN	tensin 4	protein-coding
MACS_peak_712	chr2	113528043	113528941	+	75.69	NA	Intergenic	Intergenic	-6238	NM_152515	150468	Hs.434250	NM_152515		CKAP2L	-	cytoskeleton associated protein 2-like	protein-coding
MACS_peak_346	chr12	4466216	4466664	+	75.66	NA	3' UTR (NM_020375, exon 6 of 6)	3' UTR (NM_020375, exon 6 of 6)	22454	NM_020638	8074	Hs.287370	NM_020638	ENSG00000118972	FGF23	ADHR|FGFN|HPDR2|HYPF|PHPTC	fibroblast growth factor 23	protein-coding
MACS_peak_311	chr11	67921117	67921565	+	75.66	NA	Intergenic	Intergenic	-32483	NM_001277	1119	Hs.77221	NM_001277	ENSG00000110721	CHKA	CHK|CK|CKI|EK	choline kinase alpha	protein-coding
MACS_peak_891	chr3	101584545	101585216	+	75.58	NA	Intergenic	Intergenic	16522	NM_031419	64332	Hs.319171	XM_005247700	ENSG00000144802	NFKBIZ	IKBZ|INAP|MAIL	nuclear factor of kappa light polypeptide gene enhancer in B-cells inhibitor, zeta	protein-coding
MACS_peak_160	chr1	208196015	208196659	+	75.45	NA	3' UTR (NM_025179, exon 32 of 32)	3' UTR (NM_025179, exon 32 of 32)	-111654	NM_001773	947	Hs.374990	XM_005273354	ENSG00000174059	CD34	-	CD34 molecule	protein-coding
MACS_peak_710	chr2	112179197	112179921	+	75.36	NA	intron (NR_015395, intron 1 of 1)	(CA)n|Simple_repeat|Simple_repeat	73133	NR_024373	541471	Hs.562920	NR_015395	ENSG00000172965	MIR4435-1HG	AGD2|LINC00978	MIR4435-1 host gene (non-protein coding)	ncRNA
MACS_peak_971	chr4	103711738	103712388	+	75.29	NA	Intergenic	AluSx3|SINE|Alu	-29912	NM_005908	4126	Hs.480415	XM_005262994	ENSG00000109323	MANBA	MANB1	mannosidase, beta A, lysosomal	protein-coding
MACS_peak_749	chr2	169638555	169638880	+	75.19	NA	intron (NR_045787, intron 1 of 2)	MER82|DNA|TcMar-Tigger	4222	NR_045786	100861402	Hs.506829	NR_045786	ENSG00000227617	CERS6-AS1	AC009475.2	CERS6 antisense RNA 1	ncRNA
MACS_peak_1307	chr8	124512788	124513562	+	75.16	NA	3' UTR (NM_148177, exon 6 of 6)	3' UTR (NM_148177, exon 6 of 6)	31208	NM_148177	114907	Hs.403933	NM_001242463	ENSG00000156804	FBXO32	Fbx32|MAFbx	F-box protein 32	protein-coding
MACS_peak_1109	chr6	43587932	43588258	+	75.04	NA	TTS (NM_019096)	TTS (NM_019096)	6995	NM_001286216	54676	Hs.485449	XM_005249195	ENSG00000172432	GTPBP2	-	GTP binding protein 2	protein-coding
MACS_peak_214	chr10	24812598	24812986	+	74.99	NA	intron (NM_001282767, intron 11 of 18)	intron (NM_001282767, intron 11 of 18)	57358	NM_001282770	56243	Hs.445885	XM_005252500	ENSG00000120549	KIAA1217	SKT	KIAA1217	protein-coding
MACS_peak_1009	chr5	132209004	132209674	+	74.98	NA	promoter-TSS (NM_052971)	promoter-TSS (NM_052971)	-19	NM_052971	116842	Hs.337588	NM_052971		LEAP2	LEAP-2	liver expressed antimicrobial peptide 2	protein-coding
MACS_peak_723	chr2	143657136	143657665	+	74.97	NA	intron (NM_001199241, intron 3 of 14)	HERV17-int|LTR|ERV1	22205	NM_001032998	8942	Hs.470126	XM_005263829	ENSG00000115919	KYNU	-	kynureninase	protein-coding
MACS_peak_1129	chr6	81218676	81219130	+	74.92	NA	Intergenic	MER90a|LTR|ERV1	402559	NM_183050	594	Hs.654441	XM_005248756	ENSG00000083123	BCKDHB	E1B|dJ279A18.1	branched chain keto acid dehydrogenase E1, beta polypeptide	protein-coding
MACS_peak_567	chr17	3562650	3562985	+	74.91	NA	intron (NM_001031681, intron 10 of 12)	intron (NM_001031681, intron 10 of 12)	9156	NM_014604	30851	Hs.731607	NM_001204698	ENSG00000213977	TAX1BP3	TIP-1	Tax1 (human T-cell leukemia virus type I) binding protein 3	protein-coding
MACS_peak_353	chr12	12680827	12681216	+	74.85	NA	intron (NM_030640, intron 1 of 6)	intron (NM_030640, intron 1 of 6)	34427	NM_030640	80824	Hs.536535	XM_005253488		DUSP16	MKP-7|MKP7	dual specificity phosphatase 16	protein-coding
MACS_peak_181	chr1	214501974	214502800	+	74.84	NA	intron (NM_020197, intron 7 of 11)	intron (NM_020197, intron 7 of 11)	47822	NM_020197	56950	Hs.66170	NM_020197	ENSG00000143499	SMYD2	HSKM-B|KMT3C|ZMYND14	SET and MYND domain containing 2	protein-coding
MACS_peak_839	chr21	36189340	36189994	+	74.84	NA	intron (NM_001001890, intron 4 of 5)	intron (NM_001001890, intron 4 of 5)	71320	NM_001122607	861	Hs.612648	XM_005261067	ENSG00000159216	RUNX1	AML1|AML1-EVI-1|AMLCR1|CBFA2|EVI-1|PEBP2aB	runt-related transcription factor 1	protein-coding
MACS_peak_540	chr16	1755668	1756314	+	74.82	NA	promoter-TSS (NM_001040439)	promoter-TSS (NM_001040439)	-230	NM_015133	23162	Hs.207763	XM_005255187	ENSG00000138834	MAPK8IP3	JIP3|JSAP1|SYD2|syd	mitogen-activated protein kinase 8 interacting protein 3	protein-coding
MACS_peak_987	chr5	57742311	57742867	+	74.57	NA	Intergenic	LTR1|LTR|ERV1	13377	NM_006622	10769	Hs.398157	NM_001252226	ENSG00000145632	PLK2	SNK|hPlk2|hSNK	polo-like kinase 2	protein-coding
MACS_peak_147	chr1	205678683	205679437	+	74.51	NA	Intergenic	AluJr|SINE|Alu	-29430	NM_033102	85414	Hs.278695	XM_005245556	ENSG00000158715	SLC45A3	IPCA-2|IPCA-6|IPCA-8|IPCA6|PCANAP2|PCANAP6|PCANAP8|PRST	solute carrier family 45, member 3	protein-coding
MACS_peak_1345	chr8	129002656	129003305	+	74.47	NA	intron (NR_003367, intron 4 of 7)	intron (NR_003367, intron 4 of 7)	-18164	NR_031611	100302170		NR_031611		MIR1206	MIRN1206|hsa-mir-1206	microRNA 1206	ncRNA
MACS_peak_560	chr16	87873610	87874137	+	74.47	NA	intron (NM_003486, intron 4 of 9)	intron (NM_003486, intron 4 of 9)	-5607	NR_106833	102465464		NR_106833		MIR6775	hsa-mir-6775	microRNA mir-6775	ncRNA
MACS_peak_1268	chr8	59497924	59498364	+	74.43	NA	intron (NM_001144772, intron 30 of 30)	intron (NM_001144772, intron 30 of 30)	32416	NM_001007070	6386	Hs.200804	XM_005251280	ENSG00000137575	SDCBP	MDA-9|ST1|SYCL|TACIP18	syndecan binding protein (syntenin)	protein-coding
MACS_peak_328	chr11	110046372	110046966	+	74.16	NA	intron (NM_001260493, intron 15 of 15)	intron (NM_001260493, intron 15 of 15)	82582	NM_033390	85463	Hs.376289	XM_005271715	ENSG00000149289	ZC3H12C	MCPIP3	zinc finger CCCH-type containing 12C	protein-coding
MACS_peak_1361	chr8	141697419	141698137	+	74.13	NA	intron (NM_005607, intron 26 of 31)	intron (NM_005607, intron 26 of 31)	-52132	NM_012154	27161	Hs.743313	NM_001164623	ENSG00000123908	AGO2	EIF2C2|Q10	argonaute RISC catalytic component 2	protein-coding
MACS_peak_380	chr12	66308414	66309010	+	74.11	NA	intron (NM_003483, intron 3 of 4)	AluSq|SINE|Alu	-87958	NR_026825	204010	Hs.558686	NR_026825	ENSG00000241749	RPSAP52	RPSA_17_1251	ribosomal protein SA pseudogene 52	pseudo
MACS_peak_1336	chr8	128972825	128973166	+	73.98	NA	TTS (NR_031610)	TTS (NR_031610)	116	NR_031610	100302161		NR_031610	ENSG00000221771	MIR1205	MIRN1205|hsa-mir-1205	microRNA 1205	ncRNA
MACS_peak_220	chr10	24844867	24845399	+	73.92	NA	Intergenic	MSTA|LTR|ERVL-MaLR	89699	NM_001282770	56243	Hs.445885	XM_005252500	ENSG00000120549	KIAA1217	SKT	KIAA1217	protein-coding
MACS_peak_721	chr2	143647794	143648470	+	73.9	NA	intron (NM_001199241, intron 3 of 14)	AluJb|SINE|Alu	12937	NM_001032998	8942	Hs.470126	XM_005263829	ENSG00000115919	KYNU	-	kynureninase	protein-coding
MACS_peak_1305	chr8	119096530	119097128	+	73.83	NA	intron (NM_000127, intron 1 of 10)	MER5B|DNA|hAT-Charlie	27229	NM_000127	2131	Hs.492618	NM_000127		EXT1	EXT|LGCR|LGS|TRPS2|TTV	exostosin glycosyltransferase 1	protein-coding
MACS_peak_788	chr2	234117113	234117576	+	73.83	NA	TTS (NM_005541)	TTS (NM_005541)	-42873	NM_198890	55054	Hs.529322	XM_005246082	ENSG00000085978	ATG16L1	APG16L|ATG16A|ATG16L|IBD10|WDR30	autophagy related 16-like 1 (S. cerevisiae)	protein-coding
MACS_peak_545	chr16	31199604	31200186	+	73.81	NA	intron (NR_028388, intron 7 of 13)	MER5A|DNA|hAT-Charlie	8464	NM_001170937	2521	Hs.46894	XM_005255231	ENSG00000089280	FUS	ALS6|ETM4|FUS1|HNRNPP2|POMP75|TLS	fused in sarcoma	protein-coding
MACS_peak_141	chr1	205276498	205277131	+	73.79	NA	intron (NM_030952, intron 4 of 6)	intron (NM_030952, intron 4 of 6)	14069	NM_030952	81788	Hs.497512	XM_005245515	ENSG00000163545	NUAK2	SNARK	NUAK family, SNF1-like kinase, 2	protein-coding
MACS_peak_289	chr11	33731422	33732045	+	73.77	NA	exon (NM_001127227, exon 4 of 4)	exon (NM_001127227, exon 4 of 4)	-9447	NM_001166692	100131378	Hs.709466	NM_001166692		C11orf91	-	chromosome 11 open reading frame 91	protein-coding
MACS_peak_132	chr1	201436997	201437593	+	73.71	NA	intron (NR_073080, intron 1 of 2)	intron (NR_073080, intron 1 of 2)	1004	NM_012396	23612	Hs.268557	NM_012396	ENSG00000174307	PHLDA3	TIH1	pleckstrin homology-like domain, family A, member 3	protein-coding
MACS_peak_692	chr2	37865189	37865728	+	73.68	NA	Intergenic	Intergenic	33884	NM_001270438	10602	Hs.369574	NM_001270436	ENSG00000163171	CDC42EP3	BORG2|CEP3|UB1	CDC42 effector protein (Rho GTPase binding) 3	protein-coding
MACS_peak_191	chr1	226034728	226035160	+	73.54	NA	intron (NM_014698, intron 23 of 24)	intron (NM_014698, intron 23 of 24)	21942	NM_000120	2052	Hs.89649	XM_005273085	ENSG00000143819	EPHX1	EPHX|EPOX|HYL1|MEH	epoxide hydrolase 1, microsomal (xenobiotic)	protein-coding
MACS_peak_1239	chr8	11705268	11706189	+	73.35	NA	intron (NM_147783, intron 6 of 10)	intron (NM_147783, intron 6 of 10)	19918	NM_147780	1508	Hs.520898	XM_005272367	ENSG00000164733	CTSB	APPS|CPSB	cathepsin B	protein-coding
MACS_peak_530	chr15	67368145	67369051	+	73.24	NA	intron (NM_005902, intron 1 of 8)	intron (NM_005902, intron 1 of 8)	10403	NM_005902	4088	Hs.742270	XM_005254383	ENSG00000166949	SMAD3	HSPC193|HsT17436|JV15-2|LDS1C|LDS3|MADH3	SMAD family member 3	protein-coding
MACS_peak_335	chr11	114131116	114131598	+	73.02	NA	Intergenic	Intergenic	-35178	NM_006169	4837	Hs.503911	NM_006169	ENSG00000166741	NNMT	-	nicotinamide N-methyltransferase	protein-coding
MACS_peak_1007	chr5	131989155	131989786	+	72.9	NA	Intergenic	Intergenic	-4395	NM_002188	3596	Hs.845	NM_002188	ENSG00000169194	IL13	IL-13|P600	interleukin 13	protein-coding
MACS_peak_706	chr2	105968012	105968710	+	72.89	NA	Intergenic	L1MC3|LINE|L1	14545	NM_001286537	79074	Hs.549577	XM_005264019		C2orf49	asw	chromosome 2 open reading frame 49	protein-coding
MACS_peak_70	chr1	152187945	152189054	+	72.88	NA	exon (NM_001009931, exon 3 of 3)	exon (NM_001009931, exon 3 of 3)	8173	NM_001009931	388697	Hs.490162	NM_001009931	ENSG00000197915	HRNR	FLG3|S100A16|S100a18	hornerin	protein-coding
MACS_peak_999	chr5	118736026	118736900	+	72.88	NA	Intergenic	Intergenic	44948	NM_014350	25816	Hs.656274	XM_005271952		TNFAIP8	GG2-1|MDC-3.13|NDED|SCC-S2|SCCS2	tumor necrosis factor, alpha-induced protein 8	protein-coding
MACS_peak_1222	chr7	131189429	131190023	+	72.87	NA	intron (NM_001018111, intron 8 of 8)	intron (NM_001018111, intron 8 of 8)	51650	NM_005397	5420	Hs.744213	NM_001018111	ENSG00000128567	PODXL	Gp200|PC|PCLP|PCLP-1	podocalyxin-like	protein-coding
MACS_peak_816	chr20	43960813	43961359	+	72.81	NA	intron (NM_002999, intron 3 of 4)	AluSx3|SINE|Alu	15978	NM_002999	6385	Hs.632267	XM_005260494	ENSG00000124145	SDC4	SYND4	syndecan 4	protein-coding
MACS_peak_1225	chr7	140241184	140241533	+	72.77	NA	intron (NM_015689, intron 12 of 17)	intron (NM_015689, intron 12 of 17)	60984	NM_015689	27147	Hs.6385	XM_005249976	ENSG00000146966	DENND2A	FAM31D|KIAA1277	DENN/MADD domain containing 2A	protein-coding
MACS_peak_659	chr19	46664915	46665257	+	72.67	NA	TTS (NM_001135113)	TTS (NM_001135113)	13586	NM_001135113	147920	Hs.99376	NM_001002915	ENSG00000204866	IGFL2	UNQ645|VPRI645	IGF-like family member 2	protein-coding
MACS_peak_508	chr15	20870973	20871746	+	72.67	NA	Intergenic	Intergenic	90121	NR_027992	606	Hs.657985	NR_027992		NBEAP1	BCL8|BCL8A	neurobeachin pseudogene 1	pseudo
MACS_peak_1068	chr5	171468498	171469097	+	72.65	NA	TTS (NM_005990)	TTS (NM_005990)	-34920	NM_012300	23291	Hs.484138	XM_005265855	ENSG00000072803	FBXW11	BTRC2|BTRCP2|FBW1B|FBXW1B|Fbw11|Hos	F-box and WD repeat domain containing 11	protein-coding
MACS_peak_943	chr4	75316615	75317270	+	72.53	NA	intron (NM_001657, intron 4 of 5)	intron (NM_001657, intron 4 of 5)	6089	NM_001657	374	Hs.270833	NM_001657	ENSG00000109321	AREG	AR|CRDGF|SDGF	amphiregulin	protein-coding
MACS_peak_591	chr17	39775238	39775654	+	72.48	NA	TTS (NM_000422)	TTS (NM_000422)	5436	NM_000422	3872	Hs.2785	XM_005257349	ENSG00000128422	KRT17	K17|PC|PC2|PCHC1	keratin 17	protein-coding
MACS_peak_138	chr1	204542299	204543406	+	72.47	NA	Intergenic	Intergenic	57345	NM_001278518	4194	Hs.497492	XM_005245168	ENSG00000198625	MDM4	HDMX|MDMX|MRP1	Mdm4 p53 binding protein homolog (mouse)	protein-coding
MACS_peak_642	chr19	10398139	10398597	+	72.45	NA	exon (NM_001544, exon 2 of 3)	exon (NM_001544, exon 2 of 3)	725	NM_022377	3386	Hs.706750	NM_001039132	ENSG00000105371	ICAM4	CD242|LW	intercellular adhesion molecule 4 (Landsteiner-Wiener blood group)	protein-coding
MACS_peak_438	chr13	41123221	41124099	+	72.4	NA	Intergenic	Intergenic	-68517	NR_024505	646982	Hs.287664	NR_024505		LINC00598	RP11-350A18.1|TTL	long intergenic non-protein coding RNA 598	ncRNA
MACS_peak_29	chr1	37946668	37947485	+	72.4	NA	intron (NM_025079, intron 3 of 5)	intron (NM_025079, intron 3 of 5)	1245	NR_106790	102465438		NR_106790		MIR6732	hsa-mir-6732	microRNA mir-6732	ncRNA
MACS_peak_1203	chr7	79802936	79803471	+	72.39	NA	intron (NM_001256414, intron 1 of 7)	intron (NM_001256414, intron 1 of 7)	38132	NM_001256414	2770	Hs.134587	NM_001256414	ENSG00000127955	GNAI1	Gi	guanine nucleotide binding protein (G protein), alpha inhibiting activity polypeptide 1	protein-coding
MACS_peak_182	chr1	214507654	214508328	+	72.39	NA	intron (NM_020197, intron 11 of 11)	intron (NM_020197, intron 11 of 11)	53426	NM_020197	56950	Hs.66170	NM_020197	ENSG00000143499	SMYD2	HSKM-B|KMT3C|ZMYND14	SET and MYND domain containing 2	protein-coding
MACS_peak_635	chr19	6713940	6714553	+	72.27	NA	exon (NM_000064, exon 6 of 41)	exon (NM_000064, exon 6 of 41)	6416	NM_000064	718	Hs.529053	NM_000064	ENSG00000125730	C3	AHUS5|ARMD9|ASP|C3a|C3b|CPAMD1|HEL-S-62p	complement component 3	protein-coding
MACS_peak_905	chr3	141171734	141172282	+	72.2	NA	Intergenic	L2b|LINE|L2	-33918	NM_006506	5922	Hs.655941	XM_005247687	ENSG00000155903	RASA2	GAP1M	RAS p21 protein activator 2	protein-coding
MACS_peak_1208	chr7	104610715	104611272	+	72.19	NA	Intergenic	AluJb|SINE|Alu	20619	NR_039981	100216546	Hs.369356	NR_039981		LINC01004	-	long intergenic non-protein coding RNA 1004	ncRNA
MACS_peak_1340	chr8	128989977	128990684	+	72.19	NA	intron (NR_003367, intron 2 of 7)	L2c|LINE|L2	17451	NR_031610	100302161		NR_031610	ENSG00000221771	MIR1205	MIRN1205|hsa-mir-1205	microRNA 1205	ncRNA
MACS_peak_1267	chr8	59497225	59497683	+	72.11	NA	intron (NM_001144772, intron 30 of 30)	AluJr|SINE|Alu	31726	NM_001007070	6386	Hs.200804	XM_005251280	ENSG00000137575	SDCBP	MDA-9|ST1|SYCL|TACIP18	syndecan binding protein (syntenin)	protein-coding
MACS_peak_882	chr3	48723982	48724394	+	72.09	NA	promoter-TSS (NM_184231)	promoter-TSS (NM_184231)	-822	NM_016453	51517	Hs.655006	XM_005265222	ENSG00000213672	NCKIPSD	AF3P21|DIP|DIP1|ORF1|SPIN90|VIP54|WASLBP|WISH	NCK interacting protein with SH3 domain	protein-coding
MACS_peak_873	chr3	15785849	15786391	+	71.99	NA	intron (NM_015199, intron 4 of 27)	AluSq2|SINE|Alu	11938	NM_001195099	23243	Hs.335239	XM_005264995	ENSG00000206560	ANKRD28	PITK|PPP1R65	ankyrin repeat domain 28	protein-coding
MACS_peak_745	chr2	151322169	151323069	+	71.84	NA	Intergenic	Intergenic	21590	NM_001254738	390	Hs.713765	NM_001254738	ENSG00000115963	RND3	ARHE|Rho8|RhoE|memB	Rho family GTPase 3	protein-coding
MACS_peak_358	chr12	50879877	50880455	+	71.83	NA	Intergenic	AluSx|SINE|Alu	-18602	NM_173602	57609	Hs.505516	XM_005269044	ENSG00000066084	DIP2B	-	DIP2 disco-interacting protein 2 homolog B (Drosophila)	protein-coding
MACS_peak_670	chr19	49379658	49380505	+	71.81	NA	TTS (NM_014330)	TTS (NM_014330)	4432	NM_014330	23645	Hs.631593	NM_014330	ENSG00000087074	PPP1R15A	GADD34	protein phosphatase 1, regulatory subunit 15A	protein-coding
MACS_peak_412	chr12	69270783	69271235	+	71.79	NA	intron (NM_001005502, intron 3 of 8)	L2b|LINE|L2	55970	NM_001005502	1368	Hs.654387	XM_005268653	ENSG00000135678	CPM	-	carboxypeptidase M	protein-coding
MACS_peak_204	chr10	3822190	3823815	+	71.77	NA	intron (NR_027653, intron 2 of 3)	intron (NR_027653, intron 2 of 3)	4471	NM_001160125	1316	Hs.709396	NM_001160124	ENSG00000067082	KLF6	BCD1|CBA1|COPEB|CPBP|GBF|PAC1|ST12|ZF9	Kruppel-like factor 6	protein-coding
MACS_peak_1172	chr7	41724026	41724894	+	71.75	NA	Intergenic	Intergenic	-9054	NR_027118	285954	Hs.656869	NR_027118	ENSG00000224116	INHBA-AS1	AC005027.4	INHBA antisense RNA 1	ncRNA
MACS_peak_365	chr12	52649647	52650108	+	71.72	NA	Intergenic	Intergenic	22923	NM_005556	3855	Hs.670221	XR_245927	ENSG00000135480	KRT7	CK7|K2C7|K7|SCL	keratin 7	protein-coding
MACS_peak_1425	chrX	65810351	65810765	+	71.59	NA	Intergenic	L1PBa|LINE|L1	25314	NM_001242310	60401	Hs.302017	XM_005262283	ENSG00000131080	EDA2R	EDA-A2R|EDAA2R|TNFRSF27|XEDAR	ectodysplasin A2 receptor	protein-coding
MACS_peak_1258	chr8	22897231	22897677	+	71.52	NA	intron (NR_027140, intron 1 of 8)	AluSz|SINE|Alu	-28288	NR_038873	286059	Hs.306673	NR_038873	ENSG00000246130	RP11-875O11.2	-	tumor necrosis factor receptor superfamily, member 10d, decoy with truncated death domain pseudogene	pseudo
MACS_peak_758	chr2	178090394	178091071	+	71.45	NA	Intergenic	Intergenic	13278	NR_049831	100846999		NR_049831		MIR4444-2	-	microRNA 4444-2	ncRNA
MACS_peak_528	chr15	64457158	64457543	+	71.4	NA	TTS (NM_022048)	TTS (NM_022048)	-1996	NM_000942	5479	Hs.434937	NM_000942	ENSG00000166794	PPIB	CYP-S1|CYPB|HEL-S-39|OI9|SCYLP	peptidylprolyl isomerase B (cyclophilin B)	protein-coding
MACS_peak_193	chr1	227171003	227171527	+	71.36	NA	exon (NM_020247, exon 9 of 15)	exon (NM_020247, exon 9 of 15)	43327	NM_020247	56997	Hs.118241	XM_005273201	ENSG00000163050	ADCK3	ARCA2|CABC1|COQ10D4|COQ8|SCAR9	aarF domain containing kinase 3	protein-coding
MACS_peak_543	chr16	11639302	11639716	+	71.34	NA	Intergenic	Intergenic	40720	NM_004862	9516	Hs.459940	NM_001136472	ENSG00000189067	LITAF	PIG7|SIMPLE|TP53I7	lipopolysaccharide-induced TNF factor	protein-coding
MACS_peak_823	chr20	47905014	47906709	+	71.13	NA	TTS (NR_003604)	TTS (NR_003604)	8641	NR_003030	692057		NR_003030	ENSG00000212304	SNORD12	HBII-99|MIR1259|MIRN1259	small nucleolar RNA, C/D box 12	snoRNA
MACS_peak_312	chr11	72386027	72386380	+	71.12	NA	promoter-TSS (NM_002599)	promoter-TSS (NM_002599)	-706	NM_002599	5138	Hs.503163	XM_005274040	ENSG00000186642	PDE2A	CGS-PDE|PDE2A1|PED2A4|cGSPDE	phosphodiesterase 2A, cGMP-stimulated	protein-coding
MACS_peak_561	chr16	87875688	87876106	+	71.09	NA	intron (NM_003486, intron 2 of 9)	intron (NM_003486, intron 2 of 9)	-7631	NR_106833	102465464		NR_106833		MIR6775	hsa-mir-6775	microRNA mir-6775	ncRNA
MACS_peak_618	chr19	3977805	3978225	+	71.03	NA	exon (NM_001961, exon 12 of 15)	exon (NM_001961, exon 12 of 15)	4555	NR_002602	26812		NR_002602		SNORD37	RNU37|U37	small nucleolar RNA, C/D box 37	snoRNA
MACS_peak_1327	chr8	128951622	128952096	+	70.91	NA	non-coding (NR_003367, exon 2 of 8)	non-coding (NR_003367, exon 2 of 8)	9110	NR_103558	641384	Hs.629674	NM_001037234		TMEM75	-	transmembrane protein 75	ncRNA
MACS_peak_432	chr12	124807582	124807972	+	70.91	NA	Intergenic	Intergenic	14011	NR_106940	102466204		NR_106940		MIR6880	hsa-mir-6880	microRNA mir-6880	ncRNA
MACS_peak_280	chr11	14275202	14275857	+	70.91	NA	intron (NM_006108, intron 7 of 15)	intron (NM_006108, intron 7 of 15)	104502	NM_001177315	22800	Hs.712835	XM_005252827	ENSG00000133818	RRAS2	TC21	related RAS viral (r-ras) oncogene homolog 2	protein-coding
MACS_peak_449	chr13	52346217	52346613	+	70.71	NA	intron (NM_001031719, intron 6 of 7)	L2b|LINE|L2	31883	NM_001270424	79758	Hs.266728	XM_005266526	ENSG00000102796	DHRS12	SDR40C1	dehydrogenase/reductase (SDR family) member 12	protein-coding
MACS_peak_533	chr15	67487248	67487725	+	70.7	NA	TTS (NM_001145103)	TTS (NM_001145103)	28993	NM_001145104	4088	Hs.742270	XM_005254383	ENSG00000166949	SMAD3	HSPC193|HsT17436|JV15-2|LDS1C|LDS3|MADH3	SMAD family member 3	protein-coding
MACS_peak_1006	chr5	131823539	131824352	+	70.64	NA	intron (NM_002198, intron 2 of 9)	intron (NM_002198, intron 2 of 9)	2520	NM_002198	3659	Hs.436061	NM_002198	ENSG00000125347	IRF1	IRF-1|MAR	interferon regulatory factor 1	protein-coding
MACS_peak_362	chr12	52646957	52647820	+	70.57	NA	Intergenic	Intergenic	20434	NM_005556	3855	Hs.670221	XR_245927	ENSG00000135480	KRT7	CK7|K2C7|K7|SCL	keratin 7	protein-coding
MACS_peak_762	chr2	178100768	178101186	+	70.48	NA	intron (NM_006164, intron 1 of 4)	intron (NM_006164, intron 1 of 4)	19761	NR_036075	100422824		NR_036075		MIR3128	-	microRNA 3128	ncRNA
MACS_peak_478	chr14	51994586	51994928	+	70.45	NA	intron (NM_001042481, intron 1 of 14)	AluJo|SINE|Alu	38918	NM_001042481	122786	Hs.434914	XM_005267329	ENSG00000139926	FRMD6	C14orf31|EX1|Willin|c14_5320	FERM domain containing 6	protein-coding
MACS_peak_166	chr1	209775133	209776119	+	70.45	NA	intron (NM_020439, intron 3 of 12)	MER20|DNA|hAT-Charlie	18581	NM_020439	57172	Hs.199068	XM_005273208	ENSG00000008118	CAMK1G	CLICK3|CLICKIII|VWS1|dJ272L16.1	calcium/calmodulin-dependent protein kinase IG	protein-coding
MACS_peak_72	chr1	153519158	153519972	+	70.3	NA	TTS (NM_002960)	TTS (NM_002960)	-1283	NM_019554	6275	Hs.654444	XM_005245427	ENSG00000196154	S100A4	18A2|42A|CAPL|FSP1|MTS1|P9KA|PEL98	S100 calcium binding protein A4	protein-coding
MACS_peak_17	chr1	27726313	27727000	+	70.29	NA	Intergenic	Intergenic	7508	NM_005281	2827	Hs.66542	NM_005281	ENSG00000181773	GPR3	ACCA	G protein-coupled receptor 3	protein-coding
MACS_peak_1317	chr8	128886642	128887240	+	70.1	NA	Intergenic	Intergenic	-15933	NR_003367	5820	Hs.675281	NR_003367	ENSG00000249859	PVT1	LINC00079|NCRNA00079	Pvt1 oncogene (non-protein coding)	ncRNA
MACS_peak_691	chr2	37864145	37864613	+	70.05	NA	Intergenic	MLT1B|LTR|ERVL-MaLR	34963	NM_001270438	10602	Hs.369574	NM_001270436	ENSG00000163171	CDC42EP3	BORG2|CEP3|UB1	CDC42 effector protein (Rho GTPase binding) 3	protein-coding
MACS_peak_781	chr2	224610964	224611332	+	70.01	NA	Intergenic	AluSz|SINE|Alu	91171	NM_001039569	130340	Hs.632555	XM_005246295	ENSG00000152056	AP1S3	-	adaptor-related protein complex 1, sigma 3 subunit	protein-coding
MACS_peak_1229	chr7	157065997	157066662	+	69.98	NA	Intergenic	Intergenic	-63381	NM_005494	10049	Hs.490745	XM_005249515	ENSG00000105993	DNAJB6	DJ4|DnaJ|HHDJ1|HSJ-2|HSJ2|LGMD1E|MRJ|MSJ-1	DnaJ (Hsp40) homolog, subfamily B, member 6	protein-coding
MACS_peak_1116	chr6	44225382	44225912	+	69.98	NA	promoter-TSS (NM_178148)	promoter-TSS (NM_178148)	-20	NM_001286511	347734	Hs.182885	XM_005249083	ENSG00000157593	SLC35B2	PAPST1|SLL|UGTrel4	solute carrier family 35 (adenosine 3'-phospho 5'-phosphosulfate transporter), member B2	protein-coding
MACS_peak_467	chr14	21663468	21664093	+	69.86	NA	Intergenic	MER50B|LTR|ERV1	9882	NR_038970	283624	Hs.525210	NR_038970	ENSG00000258441	LINC00641	-	long intergenic non-protein coding RNA 641	ncRNA
MACS_peak_502	chr15	20856090	20856932	+	69.84	NA	Intergenic	Intergenic	88837	NR_027411	729786	Hs.592025	NR_027411		GOLGA8CP	GOLGA8C	golgin A8 family, member C, pseudogene	pseudo
MACS_peak_1386	chr9	113003787	113004385	+	69.84	NA	Intergenic	L2b|LINE|L2	14834	NM_003329	7295	Hs.435136	NM_001244938	ENSG00000136810	TXN	TRDX|TRX|TRX1	thioredoxin	protein-coding
MACS_peak_845	chr21	44858960	44859694	+	69.84	NA	Intergenic	MLT1C|LTR|ERVL-MaLR	-10577	NR_026960	284836	Hs.146127	NR_026960	ENSG00000188660	LINC00319	C21orf125|NCRNA00319|PRED49	long intergenic non-protein coding RNA 319	ncRNA
MACS_peak_36	chr1	45277686	45278158	+	69.77	NA	intron (NM_001136537, intron 4 of 7)	intron (NM_001136537, intron 4 of 7)	3768	NM_001136537	149478	Hs.632400	XR_246238	ENSG00000222009	BTBD19	-	BTB (POZ) domain containing 19	protein-coding
MACS_peak_503	chr15	20857421	20857978	+	69.77	NA	Intergenic	Intergenic	90025	NR_027411	729786	Hs.592025	NR_027411		GOLGA8CP	GOLGA8C	golgin A8 family, member C, pseudogene	pseudo
MACS_peak_1262	chr8	22978263	22978693	+	69.75	NA	Intergenic	Intergenic	18151	NM_003841	8794	Hs.655801	NM_003841	ENSG00000173535	TNFRSF10C	CD263|DCR1|DCR1-TNFR|LIT|TRAIL-R3|TRAILR3|TRID	tumor necrosis factor receptor superfamily, member 10c, decoy without an intracellular domain	protein-coding
MACS_peak_1391	chr9	119612857	119613579	+	69.69	NA	intron (NM_014010, intron 10 of 21)	intron (NM_014010, intron 10 of 21)	163637	NM_001099679	22954	Hs.591910	XM_005251813	ENSG00000119401	TRIM32	BBS11|HT2A|LGMD2H|TATIP	tripartite motif containing 32	protein-coding
MACS_peak_306	chr11	65199334	65201157	+	69.69	NA	Intergenic	L1PB3|LINE|L1	9976	NR_028272	283131	Hs.523789	NR_002802		NEAT1	LINC00084|NCRNA00084|TncRNA|VINC	nuclear paraspeckle assembly transcript 1 (non-protein coding)	ncRNA
MACS_peak_315	chr11	85998857	85999345	+	69.62	NA	Intergenic	Intergenic	9726	NR_106813	102465452		NR_106813		MIR6755	hsa-mir-6755	microRNA mir-6755	ncRNA
MACS_peak_541	chr16	3579984	3580229	+	69.52	NA	intron (NM_024793, intron 5 of 7)	MSTD|LTR|ERVL-MaLR	20212	NM_024793	23059	Hs.155995	XM_005255186	ENSG00000103351	CLUAP1	FAP22	clusterin associated protein 1	protein-coding
MACS_peak_482	chr14	52075922	52076276	+	69.48	NA	intron (NM_001042481, intron 2 of 14)	L2c|LINE|L2	-9429	NR_047477	100874185	Hs.578226	NR_047477	ENSG00000258537	FRMD6-AS2	RP11-255G12.5	FRMD6 antisense RNA 2	ncRNA
MACS_peak_1339	chr8	128985340	128985907	+	69.47	NA	intron (NR_003367, intron 2 of 7)	MIRb|SINE|MIR	12744	NR_031610	100302161		NR_031610	ENSG00000221771	MIR1205	MIRN1205|hsa-mir-1205	microRNA 1205	ncRNA
MACS_peak_59	chr1	113216860	113217574	+	69.37	NA	5' UTR (NM_001130079, exon 1 of 21)	5' UTR (NM_001130079, exon 1 of 21)	122	NM_001130079	4343	Hs.514941	XM_005270868	ENSG00000155363	MOV10	fSAP113|gb110	Mov10, Moloney leukemia virus 10, homolog (mouse)	protein-coding
MACS_peak_473	chr14	21673995	21674872	+	69.3	NA	promoter-TSS (NR_038970)	promoter-TSS (NR_038970)	626	NR_038971	283624	Hs.525210	NR_038970	ENSG00000258441	LINC00641	-	long intergenic non-protein coding RNA 641	ncRNA
MACS_peak_116	chr1	179071935	179072937	+	69.3	NA	3' UTR (NM_001168238, exon 12 of 12)	3' UTR (NM_001168238, exon 12 of 12)	21324	NM_022371	64222	Hs.584957	XM_005245445		TOR3A	ADIR|ADIR2	torsin family 3, member A	protein-coding
MACS_peak_314	chr11	85996027	85996344	+	69.12	NA	Intergenic	AluJr|SINE|Alu	6810	NR_106813	102465452		NR_106813		MIR6755	hsa-mir-6755	microRNA mir-6755	ncRNA
MACS_peak_11	chr1	9210584	9211049	+	69.06	NA	TTS (NR_029610)	TTS (NR_029610)	1020	NR_029610	407040	Hs.730325	NR_029610	ENSG00000207865	MIR34A	MIRN34A|miRNA34A|mir-34	microRNA 34a	ncRNA
MACS_peak_479	chr14	52045319	52045802	+	69.06	NA	intron (NM_001042481, intron 2 of 14)	intron (NM_001042481, intron 2 of 14)	21110	NR_051990	100874185	Hs.578226	NR_047477	ENSG00000258537	FRMD6-AS2	RP11-255G12.5	FRMD6 antisense RNA 2	ncRNA
MACS_peak_1379	chr9	95890715	95891108	+	69.06	NA	intron (NM_004148, intron 1 of 3)	intron (NM_004148, intron 1 of 3)	5659	NM_004148	4814	Hs.494457	NM_004148	ENSG00000131669	NINJ1	NIN1|NINJURIN	ninjurin 1	protein-coding
MACS_peak_808	chr20	39611385	39611651	+	69.06	NA	Intergenic	Intergenic	-45944	NM_003286	7150	Hs.472737	XM_005260541	ENSG00000198900	TOP1	TOPI	topoisomerase (DNA) I	protein-coding
MACS_peak_219	chr10	24841204	24841709	+	69.06	NA	Intergenic	Intergenic	86022	NM_001282770	56243	Hs.445885	XM_005252500	ENSG00000120549	KIAA1217	SKT	KIAA1217	protein-coding
MACS_peak_348	chr12	6425017	6425489	+	69.06	NA	intron (NM_001144857, intron 5 of 14)	intron (NM_001144857, intron 5 of 14)	3436	NM_001144857	55200	Hs.631660	XM_005253704	ENSG00000008323	PLEKHG6	MyoGEF	pleckstrin homology domain containing, family G (with RhoGef domain) member 6	protein-coding
MACS_peak_1133	chr6	109306782	109307196	+	69.06	NA	TTS (NM_001199934)	TTS (NM_001199934)	23202	NM_001199934	27244	Hs.591336	NM_001199933	ENSG00000080546	SESN1	PA26|SEST1	sestrin 1	protein-coding
MACS_peak_853	chr22	30635975	30636474	+	69.06	NA	TTS (NM_002309)	TTS (NM_002309)	6616	NM_001257135	3976	Hs.2250	XM_005261601	ENSG00000128342	LIF	CDF|DIA|HILDA|MLPLI	leukemia inhibitory factor	protein-coding
MACS_peak_1429	chrX	68065719	68066253	+	69.06	NA	Intergenic	MIR3|SINE|MIR	17146	NM_004429	1947	Hs.144700	NM_004429	ENSG00000090776	EFNB1	CFND|CFNS|EFL3|EPLG2|Elk-L|LERK2	ephrin-B1	protein-coding
MACS_peak_1400	chr9	127632480	127632865	+	69.06	NA	intron (NM_030978, intron 1 of 3)	intron (NM_030978, intron 1 of 3)	1188	NM_030978	81873	Hs.132499	XM_005252250	ENSG00000136950	ARPC5L	ARC16-2	actin related protein 2/3 complex, subunit 5-like	protein-coding
MACS_peak_117	chr1	179073648	179074388	+	69.04	NA	3' UTR (NM_001168238, exon 12 of 12)	3' UTR (NM_001168238, exon 12 of 12)	22906	NM_022371	64222	Hs.584957	XM_005245445		TOR3A	ADIR|ADIR2	torsin family 3, member A	protein-coding
MACS_peak_415	chr12	77408441	77408947	+	68.95	NA	Intergenic	Intergenic	50666	NM_203394	144455	Hs.416375	NM_203394	ENSG00000165891	E2F7	-	E2F transcription factor 7	protein-coding
MACS_peak_1312	chr8	124536315	124536780	+	68.9	NA	intron (NM_058229, intron 4 of 8)	intron (NM_058229, intron 4 of 8)	7836	NM_148177	114907	Hs.403933	NM_001242463	ENSG00000156804	FBXO32	Fbx32|MAFbx	F-box protein 32	protein-coding
MACS_peak_1285	chr8	79768173	79768908	+	68.84	NA	Intergenic	Intergenic	-50782	NM_000880	3574	Hs.591873	NM_000880	ENSG00000104432	IL7	IL-7	interleukin 7	protein-coding
MACS_peak_483	chr14	52097526	52098143	+	68.81	NA	intron (NM_001042481, intron 2 of 14)	intron (NM_001042481, intron 2 of 14)	20628	NR_037676	145438	Hs.645410	NR_037676		FRMD6-AS1	C14orf82	FRMD6 antisense RNA 1	ncRNA
MACS_peak_950	chr4	75484623	75485448	+	68.66	NA	intron (NM_001657, intron 3 of 5).2	AluJb|SINE|Alu	4406	NM_001657	374	Hs.270833	NM_001657	ENSG00000109321	AREG	AR|CRDGF|SDGF	amphiregulin	protein-coding
MACS_peak_369	chr12	53878427	53879361	+	68.59	NA	exon (NM_006301, exon 7 of 15)	exon (NM_006301, exon 7 of 15)	14550	NM_006301	7786	Hs.713539	XM_005269138	ENSG00000139625	MAP3K12	DLK|MEKK12|MUK|ZPK|ZPKP1	mitogen-activated protein kinase kinase kinase 12	protein-coding
MACS_peak_101	chr1	173638900	173639395	+	68.58	NA	promoter-TSS (NM_198493)	promoter-TSS (NM_198493)	-146	NM_198493	339416	Hs.130054	XM_005245116		ANKRD45	CT117|RP3-436N22.4	ankyrin repeat domain 45	protein-coding
MACS_peak_283	chr11	14279731	14280586	+	68.49	NA	intron (NM_006108, intron 11 of 15)	intron (NM_006108, intron 11 of 15)	99873	NM_001177315	22800	Hs.712835	XM_005252827	ENSG00000133818	RRAS2	TC21	related RAS viral (r-ras) oncogene homolog 2	protein-coding
MACS_peak_497	chr15	20840771	20841353	+	68.47	NA	Intergenic	MER4D1|LTR|ERV1	73388	NR_027411	729786	Hs.592025	NR_027411		GOLGA8CP	GOLGA8C	golgin A8 family, member C, pseudogene	pseudo
MACS_peak_757	chr2	178089722	178090280	+	68.44	NA	Intergenic	Intergenic	12547	NR_049831	100846999		NR_049831		MIR4444-2	-	microRNA 4444-2	ncRNA
MACS_peak_425	chr12	99006199	99006538	+	68.36	NA	TTS (NM_201613)	TTS (NM_201613)	12955	NR_003015	677832	Hs.693250	NR_003015		SNORA53	ACA53	small nucleolar RNA, H/ACA box 53	snoRNA
MACS_peak_374	chr12	66275388	66275817	+	68.34	NA	intron (NM_003483, intron 3 of 4)	intron (NM_003483, intron 3 of 4)	-54848	NR_026825	204010	Hs.558686	NR_026825	ENSG00000241749	RPSAP52	RPSA_17_1251	ribosomal protein SA pseudogene 52	pseudo
MACS_peak_961	chr4	90613294	90613922	+	68.25	NA	Intergenic	L1MA2|LINE|L1	-143944	NR_045481	644248	Hs.553954	NR_045481	ENSG00000247775	RP11-67M1.1	-	uncharacterized LOC644248	ncRNA
MACS_peak_51	chr1	76260969	76261957	+	68.1	NA	TTS (NR_073562)	TTS (NR_073562)	-1093	NM_002440	4438	Hs.216639	XM_005270878	ENSG00000057468	MSH4	-	mutS homolog 4	protein-coding
MACS_peak_486	chr14	55613621	55614330	+	68.01	NA	TTS (NM_001146015)	TTS (NM_001146015)	10274	NR_003225	3958	Hs.531081	NM_001177388	ENSG00000131981	LGALS3	CBP35|GAL3|GALBP|GALIG|L31|LGALS2|MAC2	lectin, galactoside-binding, soluble, 3	protein-coding
MACS_peak_142	chr1	205666654	205667551	+	68	NA	Intergenic	Intergenic	-17472	NM_033102	85414	Hs.278695	XM_005245556	ENSG00000158715	SLC45A3	IPCA-2|IPCA-6|IPCA-8|IPCA6|PCANAP2|PCANAP6|PCANAP8|PRST	solute carrier family 45, member 3	protein-coding
MACS_peak_1082	chr5	180014396	180014792	+	67.98	NA	Intergenic	Intergenic	3893	NM_052863	92304	Hs.62492	NM_052863	ENSG00000161055	SCGB3A1	HIN-1|HIN1|LU105|PnSP-2|UGRP2	secretoglobin, family 3A, member 1	protein-coding
MACS_peak_416	chr12	77411308	77411685	+	67.91	NA	Intergenic	Intergenic	47864	NM_203394	144455	Hs.416375	NM_203394	ENSG00000165891	E2F7	-	E2F transcription factor 7	protein-coding
MACS_peak_1206	chr7	104607069	104607593	+	67.89	NA	Intergenic	Intergenic	24281	NR_039981	100216546	Hs.369356	NR_039981		LINC01004	-	long intergenic non-protein coding RNA 1004	ncRNA
MACS_peak_998	chr5	118731758	118732698	+	67.74	NA	Intergenic	Intergenic	40713	NM_014350	25816	Hs.656274	XM_005271952		TNFAIP8	GG2-1|MDC-3.13|NDED|SCC-S2|SCCS2	tumor necrosis factor, alpha-induced protein 8	protein-coding
MACS_peak_740	chr2	143812053	143812493	+	67.57	NA	Intergenic	L1MC4|LINE|L1	-74626	NM_018460	55843	Hs.171011	XM_005263714	ENSG00000075884	ARHGAP15	BM046	Rho GTPase activating protein 15	protein-coding
MACS_peak_1438	chrX	107747586	107748236	+	67.53	NA	intron (NM_033380, intron 1 of 50)	L1PB3|LINE|L1	64837	NM_000495	1287	Hs.369089	XM_005262070	ENSG00000188153	COL4A5	ASLN|ATS|CA54	collagen, type IV, alpha 5	protein-coding
MACS_peak_247	chr10	48267666	48268364	+	67.46	NA	exon (NM_001271702, exon 11 of 12)	exon (NM_001271702, exon 11 of 12)	12811	NM_001040084	653145	Hs.744068	XR_246202	ENSG00000165390	ANXA8	ANX8	annexin A8	protein-coding
MACS_peak_789	chr2	238957839	238958239	+	67.46	NA	intron (NR_037904, intron 7 of 18)	AluY|SINE|Alu	-11526	NM_016510	51540	Hs.731909	XM_005246077	ENSG00000132330	SCLY	SCL|hSCL	selenocysteine lyase	protein-coding
MACS_peak_200	chr1	247001897	247002445	+	67.42	NA	TTS (NM_015446)	TTS (NM_015446)	49252	NR_015422	149134	Hs.720494	NM_207326		LOC149134	-	uncharacterized LOC149134	ncRNA
MACS_peak_1001	chr5	127657503	127658103	+	67.24	NA	intron (NM_001999, intron 34 of 64)	L1PA7|LINE|L1	215932	NM_001999	2201	Hs.519294	NM_001999	ENSG00000138829	FBN2	CCA|DA9	fibrillin 2	protein-coding
MACS_peak_250	chr10	51591118	51591482	+	67.14	NA	TTS (NM_001145260)	TTS (NM_001145260)	15015	NM_001145262	8031	Hs.709644	XM_005270177	ENSG00000138293	NCOA4	ARA70|ELE1|PTC3|RFG	nuclear receptor coactivator 4	protein-coding
MACS_peak_1144	chr6	146775790	146776144	+	67.12	NA	Intergenic	HERVH-int|LTR|ERV1	-88861	NM_006834	10981	Hs.287714	NM_006834	ENSG00000118508	RAB32	-	RAB32, member RAS oncogene family	protein-coding
MACS_peak_1433	chrX	89509069	89509453	+	67.02	NA	Intergenic	THE1B-int|LTR|ERVL-MaLR	332321	NM_138960	90316	Hs.592220	NM_138960	ENSG00000153779	TGIF2LX	TGIFLX	TGFB-induced factor homeobox 2-like, X-linked	protein-coding
MACS_peak_28	chr1	36061472	36061792	+	66.98	NA	TTS (NM_178548)	TTS (NM_178548)	22661	NM_178548	339488	Hs.567844	NM_178548	ENSG00000116819	TFAP2E	AP2E	transcription factor AP-2 epsilon (activating enhancer binding protein 2 epsilon)	protein-coding
MACS_peak_1055	chr5	150435829	150436266	+	66.96	NA	intron (NM_001252385, intron 6 of 17)	intron (NM_001252385, intron 6 of 17)	8645	NM_001258455	10318	Hs.731557	XM_005268355	ENSG00000145901	TNIP1	ABIN-1|NAF1|VAN|nip40-1	TNFAIP3 interacting protein 1	protein-coding
MACS_peak_705	chr2	102527219	102527590	+	66.83	NA	Intergenic	L1MD2|LINE|L1	-72523	NR_103791	100506328	Hs.516245	XR_244877		LINC01127	-	long intergenic non-protein coding RNA 1127	ncRNA
MACS_peak_1220	chr7	129465420	129465788	+	66.83	NA	Intergenic	CpG	-50750	NR_029615	406959		NR_029615	ENSG00000207691	MIR183	MIRN183|miR-183|miRNA183	microRNA 183	ncRNA
MACS_peak_253	chr10	73448792	73449100	+	66.83	NA	intron (NM_022124, intron 18 of 67)	intron (NM_022124, intron 18 of 67)	30632	NM_001164375	414152	Hs.568788	NM_001164375	ENSG00000214688	C10orf105	-	chromosome 10 open reading frame 105	protein-coding
MACS_peak_1145	chr6	147715793	147716114	+	66.62	NA	Intergenic	THE1C|LTR|ERVL-MaLR	-113875	NM_001030060	389432	Hs.567973	XM_005266976	ENSG00000203727	SAMD5	dJ875H10.1	sterile alpha motif domain containing 5	protein-coding
MACS_peak_370	chr12	53880829	53881564	+	66.6	NA	5' UTR (NM_006301, exon 2 of 15)	5' UTR (NM_006301, exon 2 of 15)	12248	NM_006301	7786	Hs.713539	XM_005269138	ENSG00000139625	MAP3K12	DLK|MEKK12|MUK|ZPK|ZPKP1	mitogen-activated protein kinase kinase kinase 12	protein-coding
MACS_peak_682	chr2	29172529	29173108	+	66.5	NA	Intergenic	L2a|LINE|L2	22885	NR_002741	26796		NR_002741		SNORD53	RNU53|U53	small nucleolar RNA, C/D box 53	snoRNA
MACS_peak_764	chr2	191287782	191288288	+	66.47	NA	intron (NM_017694, intron 2 of 7)	L1MD1|LINE|L1	14954	NM_017694	54842	Hs.744117	XM_005246654	ENSG00000151690	MFSD6	MMR2|hMMR2	major facilitator superfamily domain containing 6	protein-coding
MACS_peak_1215	chr7	116188797	116189390	+	66.37	NA	intron (NM_001172895, intron 2 of 2)	intron (NM_001172895, intron 2 of 2)	22681	NM_001172897	857	Hs.74034	NM_001172895	ENSG00000105974	CAV1	BSCL3|CGL3|MSTP085|PPH3|VIP21	caveolin 1, caveolae protein, 22kDa	protein-coding
MACS_peak_594	chr17	41427054	41427497	+	66.34	NA	Intergenic	HERVK13-int|LTR|ERVK	38991	NR_027412	100130581	Hs.732952	NR_027412	ENSG00000188825	LINC00910	-	long intergenic non-protein coding RNA 910	ncRNA
MACS_peak_1192	chr7	45118934	45119259	+	66.28	NA	TTS (NM_001146334)	TTS (NM_001146334)	9397	NM_001146334	23148	Hs.96633	NM_001146334	ENSG00000136274	NACAD	-	NAC alpha domain containing	protein-coding
MACS_peak_822	chr20	46301647	46302037	+	66.27	NA	intron (NM_018837, intron 10 of 20)	intron (NM_018837, intron 10 of 20)	112966	NM_018837	55959	Hs.162016	XM_005260458	ENSG00000196562	SULF2	HSULF-2	sulfatase 2	protein-coding
MACS_peak_1250	chr8	22881544	22881918	+	66.23	NA	exon (NM_003842, exon 8 of 9)	exon (NM_003842, exon 8 of 9)	24639	NM_015178	23221	Hs.372688	NM_001160036	ENSG00000008853	RHOBTB2	DBC2	Rho-related BTB domain containing 2	protein-coding
MACS_peak_1013	chr5	135378335	135379008	+	66.19	NA	intron (NM_000358, intron 2 of 16)	intron (NM_000358, intron 2 of 16)	14087	NM_000358	7045	Hs.369397	NM_000358	ENSG00000120708	TGFBI	BIGH3|CDB1|CDG2|CDGG1|CSD|CSD1|CSD2|CSD3|EBMD|LCD1	transforming growth factor, beta-induced, 68kDa	protein-coding
MACS_peak_342	chr11	122259889	122260422	+	66.14	NA	Intergenic	L1PA6|LINE|L1	-186385	NR_024430	399959	Hs.732590	XR_246434	ENSG00000255248	MIR100HG	AGD1|RP11-166D19.1|lncRNA-N2	mir-100-let-7a-2 cluster host gene (non-protein coding)	ncRNA
MACS_peak_164	chr1	209772375	209773154	+	66.13	NA	intron (NM_020439, intron 2 of 12)	L1MC4|LINE|L1	15719	NM_020439	57172	Hs.199068	XM_005273208	ENSG00000008118	CAMK1G	CLICK3|CLICKIII|VWS1|dJ272L16.1	calcium/calmodulin-dependent protein kinase IG	protein-coding
MACS_peak_598	chr17	62493303	62494016	+	66.12	NA	promoter-TSS (NM_007215)	promoter-TSS (NM_007215)	-475	NM_007215	11232	Hs.437009	XM_005276869	ENSG00000256525	POLG2	HP55|MTPOLB|PEOA4|POLB|POLG-BETA|POLGB	polymerase (DNA directed), gamma 2, accessory subunit	protein-coding
MACS_peak_563	chr16	87881083	87881594	+	66.11	NA	intron (NM_003486, intron 2 of 9)	MIR3|SINE|MIR	-13072	NR_106833	102465464		NR_106833		MIR6775	hsa-mir-6775	microRNA mir-6775	ncRNA
MACS_peak_1164	chr7	26219430	26220164	+	66.09	NA	intron (NM_004289, intron 2 of 3)	LTR78|LTR|ERV1	20616	NM_031243	3181	Hs.487774	XM_005249729	ENSG00000122566	HNRNPA2B1	HNRNPA2|HNRNPB1|HNRPA2|HNRPA2B1|HNRPB1|IBMPFD2|RNPA2|SNRPB1	heterogeneous nuclear ribonucleoprotein A2/B1	protein-coding
MACS_peak_1184	chr7	43665674	43666144	+	66.05	NA	3' UTR (NM_004760, exon 7 of 7)	3' UTR (NM_004760, exon 7 of 7)	43217	NM_004760	9263	Hs.709489	NM_004760	ENSG00000164543	STK17A	DRAK1	serine/threonine kinase 17a	protein-coding
MACS_peak_898	chr3	127285610	127286169	+	66.05	NA	Intergenic	Intergenic	8285	NR_106883	102466199		NR_106883		MIR6825	hsa-mir-6825	microRNA mir-6825	ncRNA
MACS_peak_1170	chr7	41719014	41719554	+	66.05	NA	Intergenic	MIR3|SINE|MIR	-14230	NR_027118	285954	Hs.656869	NR_027118	ENSG00000224116	INHBA-AS1	AC005027.4	INHBA antisense RNA 1	ncRNA
MACS_peak_975	chr4	108811438	108811917	+	66.05	NA	intron (NM_001136258, intron 2 of 6)	AluSx|SINE|Alu	-2743	NM_001136257	166929	Hs.595423	XM_005262793	ENSG00000164023	SGMS2	SMS2	sphingomyelin synthase 2	protein-coding
MACS_peak_1241	chr8	11712395	11712911	+	66.05	NA	intron (NM_001908, intron 1 of 9)	AluSg|SINE|Alu	12993	NM_147780	1508	Hs.520898	XM_005272367	ENSG00000164733	CTSB	APPS|CPSB	cathepsin B	protein-coding
MACS_peak_799	chr20	17592436	17592934	+	66.05	NA	Intergenic	Intergenic	42086	NM_006870	11034	Hs.705996	XM_005260653	ENSG00000125868	DSTN	ACTDP|ADF|HEL32|bA462D18.2	destrin (actin depolymerizing factor)	protein-coding
MACS_peak_212	chr10	24717020	24717603	+	66.01	NA	intron (NM_001282767, intron 3 of 18)	intron (NM_001282767, intron 3 of 18)	-21051	NM_001282769	56243	Hs.445885	XM_005252500	ENSG00000120549	KIAA1217	SKT	KIAA1217	protein-coding
MACS_peak_375	chr12	66276375	66277287	+	66	NA	intron (NM_003483, intron 3 of 4)	intron (NM_003483, intron 3 of 4)	-56077	NR_026825	204010	Hs.558686	NR_026825	ENSG00000241749	RPSAP52	RPSA_17_1251	ribosomal protein SA pseudogene 52	pseudo
MACS_peak_1384	chr9	100956976	100957317	+	65.98	NA	Intergenic	Intergenic	-2190	NM_052820	7464	Hs.113094	NM_003389	ENSG00000106789	CORO2A	CLIPINB|IR10|WDR2	coronin, actin binding protein, 2A	protein-coding
MACS_peak_347	chr12	6348185	6348781	+	65.92	NA	Intergenic	AluJr|SINE|Alu	39001	NM_001769	928	Hs.712104	XM_005253814	ENSG00000010278	CD9	BTCC-1|DRAP-27|MIC3|MRP-1|TSPAN-29|TSPAN29	CD9 molecule	protein-coding
MACS_peak_786	chr2	234099965	234100359	+	65.78	NA	intron (NM_001017915, intron 21 of 25)	L2|LINE|L2	-60055	NM_198890	55054	Hs.529322	XM_005246082	ENSG00000085978	ATG16L1	APG16L|ATG16A|ATG16L|IBD10|WDR30	autophagy related 16-like 1 (S. cerevisiae)	protein-coding
MACS_peak_377	chr12	66297034	66297584	+	65.72	NA	intron (NM_003483, intron 3 of 4)	intron (NM_003483, intron 3 of 4)	-76555	NR_026825	204010	Hs.558686	NR_026825	ENSG00000241749	RPSAP52	RPSA_17_1251	ribosomal protein SA pseudogene 52	pseudo
MACS_peak_1143	chr6	143238394	143239356	+	65.68	NA	intron (NM_006734, intron 1 of 9)	intron (NM_006734, intron 1 of 9)	27463	NM_006734	3097	Hs.510172	XM_005266956	ENSG00000010818	HIVEP2	HIV-EP2|MBP-2|MIBP1|SHN2|ZAS2|ZNF40B	human immunodeficiency virus type I enhancer binding protein 2	protein-coding
MACS_peak_683	chr2	31537317	31537715	+	65.29	NA	Intergenic	Intergenic	80636	NM_014600	30845	Hs.368808	NM_014600		EHD3	PAST3	EH-domain containing 3	protein-coding
MACS_peak_137	chr1	203824890	203825664	+	65.26	NA	Intergenic	AluSx|SINE|Alu	-5463	NM_003094	6635	Hs.654418	NM_003094		SNRPE	B-raf|HYPT11|SME|Sm-E	small nuclear ribonucleoprotein polypeptide E	protein-coding
MACS_peak_213	chr10	24721281	24721752	+	65.22	NA	intron (NM_001282767, intron 3 of 18)	AluJr|SINE|Alu	-16846	NM_001282769	56243	Hs.445885	XM_005252500	ENSG00000120549	KIAA1217	SKT	KIAA1217	protein-coding
MACS_peak_737	chr2	143769772	143770091	+	65.17	NA	intron (NM_001199241, intron 11 of 14)	AluSx|SINE|Alu	-116968	NM_018460	55843	Hs.171011	XM_005263714	ENSG00000075884	ARHGAP15	BM046	Rho GTPase activating protein 15	protein-coding
MACS_peak_1100	chr6	36576267	36576869	+	65.16	NA	Intergenic	AluJb|SINE|Alu	13721	NR_037491	100500885		NR_037491	ENSG00000263894	MIR3925	-	microRNA 3925	ncRNA
MACS_peak_1069	chr5	173390879	173391420	+	65.06	NA	Intergenic	LTR9|LTR|ERV1	-25013	NM_001144954	133491	Hs.131469	NM_001144954	ENSG00000185056	C5orf47	-	chromosome 5 open reading frame 47	protein-coding
MACS_peak_984	chr4	187492080	187492414	+	65.04	NA	Intergenic	Intergenic	-15710	NM_005958	4543	Hs.243467	NM_005958	ENSG00000168412	MTNR1A	MEL-1A-R|MT1	melatonin receptor 1A	protein-coding
MACS_peak_1160	chr7	307054	307604	+	64.87	NA	Intergenic	Intergenic	-22807	NM_001195127	100288524	Hs.702860	NM_001195127		WI2-2373I1.2	-	forkhead box L1-like	protein-coding
MACS_peak_641	chr19	10397713	10398084	+	64.69	NA	TTS (NM_000201)	TTS (NM_000201)	255	NM_022377	3386	Hs.706750	NM_001039132	ENSG00000105371	ICAM4	CD242|LW	intercellular adhesion molecule 4 (Landsteiner-Wiener blood group)	protein-coding
MACS_peak_1362	chr8	145542711	145543207	+	64.68	NA	intron (NM_012079, intron 2 of 16)	intron (NM_012079, intron 2 of 16)	-1981	NR_106907	102465511		NR_106907		MIR6848	hsa-mir-6848	microRNA mir-6848	ncRNA
MACS_peak_236	chr10	47128313	47128966	+	64.66	NA	intron (NR_033957, intron 1 of 3)	intron (NR_033957, intron 1 of 3)	5197	NR_003277	728643	Hs.711067	NR_003277	ENSG00000213412	HNRNPA1P33	-	heterogeneous nuclear ribonucleoprotein A1 pseudogene 33	pseudo
MACS_peak_1046	chr5	149940023	149940518	+	64.65	NA	Intergenic	L1MC4|LINE|L1	-40372	NM_001166208	11346	Hs.435228	XM_005268368	ENSG00000171992	SYNPO	-	synaptopodin	protein-coding
MACS_peak_211	chr10	24716481	24717014	+	64.62	NA	intron (NM_001282767, intron 3 of 18)	intron (NM_001282767, intron 3 of 18)	-21615	NM_001282769	56243	Hs.445885	XM_005252500	ENSG00000120549	KIAA1217	SKT	KIAA1217	protein-coding
MACS_peak_619	chr19	4943217	4943805	+	64.62	NA	intron (NM_013282, intron 6 of 15)	intron (NM_013282, intron 6 of 15)	10812	NR_039902	100616337		NR_039902		MIR4747	-	microRNA 4747	ncRNA
MACS_peak_359	chr12	52638899	52639520	+	64.62	NA	exon (NM_005556, exon 7 of 9)	exon (NM_005556, exon 7 of 9)	12255	NM_005556	3855	Hs.670221	XR_245927	ENSG00000135480	KRT7	CK7|K2C7|K7|SCL	keratin 7	protein-coding
MACS_peak_523	chr15	59418983	59419201	+	64.62	NA	Intergenic	L1PA7|LINE|L1	21808	NM_004701	9133	Hs.194698	NM_004701	ENSG00000157456	CCNB2	HsT17299	cyclin B2	protein-coding
MACS_peak_310	chr11	67026436	67026928	+	64.62	NA	Intergenic	L2|LINE|L2	-7223	NM_001619	156	Hs.83636	NM_001619	ENSG00000173020	ADRBK1	BARK1|BETA-ARK1|GRK2	adrenergic, beta, receptor kinase 1	protein-coding
MACS_peak_580	chr17	17104512	17104939	+	64.46	NA	3' UTR (NM_178836, exon 2 of 2)	3' UTR (NM_178836, exon 2 of 2)	4921	NM_178836	201164	Hs.729079	NM_178836	ENSG00000179598	PLD6	ZUC	phospholipase D family, member 6	protein-coding
MACS_peak_229	chr10	29887291	29887696	+	64.45	NA	intron (NM_003174, intron 3 of 35)	intron (NM_003174, intron 3 of 35)	3782	NR_030634	100126327		NR_030634	ENSG00000216035	MIR938	MIRN938|hsa-mir-938	microRNA 938	ncRNA
MACS_peak_940	chr4	75260583	75261068	+	64.4	NA	Intergenic	Intergenic	29965	NM_001432	2069	Hs.115263	NM_001432	ENSG00000124882	EREG	ER	epiregulin	protein-coding
MACS_peak_622	chr19	6669868	6670224	+	64.36	NA	exon (NM_003807, exon 2 of 5)	exon (NM_003807, exon 2 of 5)	553	NM_003807	8740	Hs.129708	XM_005259670	ENSG00000125735	TNFSF14	CD258|HVEML|LIGHT|LTg|TR2	tumor necrosis factor (ligand) superfamily, member 14	protein-coding
MACS_peak_76	chr1	153530631	153531543	+	64.33	NA	Intergenic	MLT1G3-int|LTR|ERVL-MaLR	7219	NM_005978	6273	Hs.516484	NM_005978	ENSG00000196754	S100A2	CAN19|S100L	S100 calcium binding protein A2	protein-coding
MACS_peak_648	chr19	13939712	13940251	+	64.33	NA	intron (NM_023072, intron 12 of 12)	AluJr|SINE|Alu	7122	NR_036515	284454	Hs.436426	NR_036515	ENSG00000267519	LOC284454	-	uncharacterized LOC284454	ncRNA
MACS_peak_330	chr11	110050604	110051497	+	64.32	NA	intron (NM_001260493, intron 15 of 15)	intron (NM_001260493, intron 15 of 15)	86963	NM_033390	85463	Hs.376289	XM_005271715	ENSG00000149289	ZC3H12C	MCPIP3	zinc finger CCCH-type containing 12C	protein-coding
MACS_peak_1052	chr5	150431946	150432657	+	64.31	NA	intron (NM_001252385, intron 6 of 17)	L2c|LINE|L2	12391	NM_001258455	10318	Hs.731557	XM_005268355	ENSG00000145901	TNIP1	ABIN-1|NAF1|VAN|nip40-1	TNFAIP3 interacting protein 1	protein-coding
MACS_peak_570	chr17	4806609	4807337	+	64.31	NA	promoter-TSS (NM_000080)	promoter-TSS (NM_000080)	-604	NM_000080	1145	Hs.654535	NM_000080	ENSG00000108556	CHRNE	ACHRE|CMS1D|CMS1E|CMS2A|FCCMS|SCCMS	cholinergic receptor, nicotinic, epsilon (muscle)	protein-coding
MACS_peak_476	chr14	51962997	51963671	+	64.26	NA	intron (NM_001042481, intron 1 of 14)	MLT1H|LTR|ERVL-MaLR	7495	NM_001042481	122786	Hs.434914	XM_005267329	ENSG00000139926	FRMD6	C14orf31|EX1|Willin|c14_5320	FERM domain containing 6	protein-coding
MACS_peak_291	chr11	35252956	35253309	+	64.22	NA	3' UTR (NM_001202556, exon 8 of 8)	3' UTR (NM_001202556, exon 8 of 8)	92715	NM_001202555	960	Hs.502328	XM_005253231	ENSG00000026508	CD44	CDW44|CSPG8|ECMR-III|HCELL|HUTCH-I|IN|LHR|MC56|MDU2|MDU3|MIC4|Pgp1	CD44 molecule (Indian blood group)	protein-coding
MACS_peak_840	chr21	40555371	40555828	+	64.2	NA	promoter-TSS (NM_003720)	promoter-TSS (NM_003720)	-159	NM_203433	8624	Hs.473838	XM_005261071	ENSG00000183527	PSMG1	C21LRP|DSCR2|LRPC21|PAC-1|PAC1	proteasome (prosome, macropain) assembly chaperone 1	protein-coding
MACS_peak_1058	chr5	150446390	150447025	+	64.18	NA	intron (NM_001252390, intron 1 of 17)	intron (NM_001252390, intron 1 of 17)	-2015	NM_001258456	10318	Hs.731557	XM_005268355	ENSG00000145901	TNIP1	ABIN-1|NAF1|VAN|nip40-1	TNFAIP3 interacting protein 1	protein-coding
MACS_peak_1053	chr5	150434035	150434768	+	64.08	NA	intron (NM_001252385, intron 6 of 17)	intron (NM_001252385, intron 6 of 17)	10291	NM_001258455	10318	Hs.731557	XM_005268355	ENSG00000145901	TNIP1	ABIN-1|NAF1|VAN|nip40-1	TNFAIP3 interacting protein 1	protein-coding
MACS_peak_1350	chr8	129097829	129098474	+	64.08	NA	intron (NR_003367, intron 5 of 7)	intron (NR_003367, intron 5 of 7)	36753	NR_031612	100302175		NR_031612	ENSG00000221176	MIR1207	MIRN1207|hsa-mir-1207	microRNA 1207	ncRNA
MACS_peak_989	chr5	57745825	57746391	+	63.95	NA	Intergenic	Intergenic	9858	NM_006622	10769	Hs.398157	NM_001252226	ENSG00000145632	PLK2	SNK|hPlk2|hSNK	polo-like kinase 2	protein-coding
MACS_peak_228	chr10	29884647	29885057	+	63.86	NA	intron (NM_003174, intron 3 of 35)	intron (NM_003174, intron 3 of 35)	6423	NR_030634	100126327		NR_030634	ENSG00000216035	MIR938	MIRN938|hsa-mir-938	microRNA 938	ncRNA
MACS_peak_1103	chr6	36647569	36648079	+	63.84	NA	intron (NM_001220778, intron 1 of 2)	CpG	1337	NM_001220778	1026	Hs.732576	XM_005248787	ENSG00000124762	CDKN1A	CAP20|CDKN1|CIP1|MDA-6|P21|SDI1|WAF1|p21CIP1	cyclin-dependent kinase inhibitor 1A (p21, Cip1)	protein-coding
MACS_peak_1200	chr7	75947833	75948940	+	63.75	NA	Intergenic	Intergenic	16511	NM_001540	3315	Hs.520973	NM_001540	ENSG00000106211	HSPB1	CMT2F|HEL-S-102|HMN2B|HS.76067|HSP27|HSP28|Hsp25|SRP27	heat shock 27kDa protein 1	protein-coding
MACS_peak_809	chr20	39762499	39762960	+	63.67	NA	intron (NR_109889, intron 3 of 6)	intron (NR_109889, intron 3 of 6)	-3432	NM_002660	5335	Hs.268177	XM_005260438	ENSG00000124181	PLCG1	NCKAP3|PLC-II|PLC1|PLC148|PLCgamma1	phospholipase C, gamma 1	protein-coding
MACS_peak_1211	chr7	116166334	116167292	+	63.62	NA	intron (NM_001172895, intron 2 of 2)	intron (NM_001172895, intron 2 of 2)	401	NM_001172897	857	Hs.74034	NM_001172895	ENSG00000105974	CAV1	BSCL3|CGL3|MSTP085|PPH3|VIP21	caveolin 1, caveolae protein, 22kDa	protein-coding
MACS_peak_1173	chr7	41725980	41726861	+	63.35	NA	Intergenic	Intergenic	-7094	NR_027118	285954	Hs.656869	NR_027118	ENSG00000224116	INHBA-AS1	AC005027.4	INHBA antisense RNA 1	ncRNA
MACS_peak_1019	chr5	135395816	135396433	+	63.35	NA	intron (NM_000358, intron 13 of 16)	AluSq|SINE|Alu	20162	NR_030583	100126299		NR_030583	ENSG00000270123	VTRNA2-1	CBL-3|CBL3|MIR886|MIRN886|VTRNA2|hsa-mir-886|hvg-5|nc886	vault RNA 2-1	ncRNA
MACS_peak_856	chr22	30642021	30642573	+	63.35	NA	intron (NM_002309, intron 1 of 2)	GA-rich|Low_complexity|Low_complexity	543	NM_001257135	3976	Hs.2250	XM_005261601	ENSG00000128342	LIF	CDF|DIA|HILDA|MLPLI	leukemia inhibitory factor	protein-coding
MACS_peak_920	chr3	178722218	178722797	+	63.24	NA	Intergenic	L1MA2|LINE|L1	67149	NM_022470	64393	Hs.371609	XM_005247705	ENSG00000172667	ZMAT3	PAG608|WIG-1|WIG1	zinc finger, matrin-type 3	protein-coding
MACS_peak_1426	chrX	68062276	68062624	+	63.2	NA	TTS (NM_004429)	TTS (NM_004429)	13610	NM_004429	1947	Hs.144700	NM_004429	ENSG00000090776	EFNB1	CFND|CFNS|EFL3|EPLG2|Elk-L|LERK2	ephrin-B1	protein-coding
MACS_peak_685	chr2	31554180	31554596	+	63.19	NA	Intergenic	Intergenic	83223	NM_000379	7498	Hs.250	NM_000379	ENSG00000158125	XDH	XO|XOR	xanthine dehydrogenase	protein-coding
MACS_peak_1195	chr7	55163357	55163772	+	63.18	NA	intron (NM_201282, intron 1 of 15)	intron (NM_201282, intron 1 of 15)	76839	NM_005228	1956	Hs.605083	XM_005271746	ENSG00000146648	EGFR	ERBB|ERBB1|HER1|PIG61|mENA	epidermal growth factor receptor	protein-coding
MACS_peak_1365	chr9	4731647	4732098	+	63.14	NA	intron (NM_001199853, intron 1 of 4)	Tigger2a|DNA|TcMar-Tigger	-5645	NM_001199856	50808	Hs.732022	NM_001199852		AK3	AK3L1|AK6|AKL3L|AKL3L1|FIX	adenylate kinase 3	protein-coding
MACS_peak_1253	chr8	22887873	22888366	+	63.14	NA	intron (NR_027140, intron 2 of 8)	AT_rich|Low_complexity|Low_complexity	31027	NM_015178	23221	Hs.372688	NM_001160036	ENSG00000008853	RHOBTB2	DBC2	Rho-related BTB domain containing 2	protein-coding
MACS_peak_227	chr10	29873327	29873795	+	63.11	NA	intron (NM_003174, intron 3 of 35)	LTR32|LTR|ERVL	17714	NR_030634	100126327		NR_030634	ENSG00000216035	MIR938	MIRN938|hsa-mir-938	microRNA 938	ncRNA
MACS_peak_862	chr22	38180809	38181225	+	63.04	NA	Intergenic	L2b|LINE|L2	-20097	NM_005318	3005	Hs.745024	NM_005318	ENSG00000189060	H1F0	H10|H1FV	H1 histone family, member 0	protein-coding
MACS_peak_835	chr21	34795585	34796014	+	63.02	NA	intron (NM_005534, intron 3 of 6)	AluSx3|SINE|Alu	20597	NM_005534	3460	Hs.634632	XM_005260969	ENSG00000159128	IFNGR2	AF-1|IFGR2|IFNGT1	interferon gamma receptor 2 (interferon gamma transducer 1)	protein-coding
MACS_peak_333	chr11	114129641	114130027	+	62.97	NA	Intergenic	L2c|LINE|L2	-36701	NM_006169	4837	Hs.503911	NM_006169	ENSG00000166741	NNMT	-	nicotinamide N-methyltransferase	protein-coding
MACS_peak_977	chr4	123826797	123827215	+	62.94	NA	intron (NM_198041, intron 3 of 4)	intron (NM_198041, intron 3 of 4)	16755	NM_007083	11162	Hs.558459	NM_007083	ENSG00000170917	NUDT6	ASFGF2|FGF-AS|FGF2AS|GFG-1|GFG1	nudix (nucleoside diphosphate linked moiety X)-type motif 6	protein-coding
MACS_peak_777	chr2	202003281	202003771	+	62.94	NA	intron (NM_001127184, intron 4 of 5)	intron (NM_001127184, intron 4 of 5)	-1472	NM_001202515	8837	Hs.731912	XM_005246935	ENSG00000003402	CFLAR	CASH|CASP8AP1|CLARP|Casper|FLAME|FLAME-1|FLAME1|FLIP|I-FLICE|MRIT|c-FLIP|c-FLIPL|c-FLIPR|c-FLIPS	CASP8 and FADD-like apoptosis regulator	protein-coding
MACS_peak_519	chr15	56377450	56377869	+	62.83	NA	Intergenic	MIRc|SINE|MIR	-91715	NM_006154	4734	Hs.1565	XM_005254406	ENSG00000069869	NEDD4	NEDD4-1|RPF1	neural precursor cell expressed, developmentally down-regulated 4, E3 ubiquitin protein ligase	protein-coding
MACS_peak_299	chr11	47261040	47261566	+	62.82	NA	TTS (NM_000107)	TTS (NM_000107)	-8548	NM_001251935	10062	Hs.438863	XM_005252704	ENSG00000025434	NR1H3	LXR-a|LXRA|RLD-1	nuclear receptor subfamily 1, group H, member 3	protein-coding
MACS_peak_535	chr15	76232319	76232739	+	62.71	NA	Intergenic	L1MB3|LINE|L1	-7058	NR_003136	692224	Hs.591115	NR_003136		FBXO22-AS1	FBXO22OS|FISTC1OS|HsT18082|NCRNA00053	FBXO22 antisense RNA 1	ncRNA
MACS_peak_792	chr20	2440720	2441168	+	62.58	NA	Intergenic	L1MB5|LINE|L1	2749	NR_003684	100113378		NR_003684		SNORD119	-	small nucleolar RNA, C/D box 119	snoRNA
MACS_peak_847	chr21	44861621	44862033	+	62.55	NA	Intergenic	(TG)n|Simple_repeat|Simple_repeat	-8077	NR_026960	284836	Hs.146127	NR_026960	ENSG00000188660	LINC00319	C21orf125|NCRNA00319|PRED49	long intergenic non-protein coding RNA 319	ncRNA
MACS_peak_1043	chr5	148853699	148854430	+	62.55	NA	Intergenic	Intergenic	43855	NR_029686	406937		NR_029686	ENSG00000269936	MIR145	MIRN145|miR-145|miRNA145	microRNA 145	ncRNA
MACS_peak_296	chr11	44647075	44647497	+	62.49	NA	Intergenic	Intergenic	60145	NM_001024844	3732	Hs.527778	NM_001024844		CD82	4F9|C33|GR15|IA4|KAI1|R2|SAR2|ST6|TSPAN27	CD82 molecule	protein-coding
MACS_peak_886	chr3	58160519	58161148	+	62.46	NA	Intergenic	Intergenic	35897	NM_001256560	1776	Hs.476453	XM_005264913	ENSG00000163687	DNASE1L3	DHP2|DNAS1L3|LSD|SLEB16	deoxyribonuclease I-like 3	protein-coding
MACS_peak_269	chr10	105795457	105795785	+	62.3	NA	intron (NM_000494, intron 48 of 55)	(TG)n|Simple_repeat|Simple_repeat	12323	NR_030760	100126326		NR_030760		MIR936	MIRN936|hsa-mir-936	microRNA 936	ncRNA
MACS_peak_1185	chr7	43673901	43674422	+	62.27	NA	intron (NR_047701, intron 7 of 7)	L1ME2|LINE|L1	51469	NM_004760	9263	Hs.709489	NM_004760	ENSG00000164543	STK17A	DRAK1	serine/threonine kinase 17a	protein-coding
MACS_peak_1302	chr8	117653326	117653976	+	62.26	NA	Intergenic	Intergenic	114411	NM_003756	8667	Hs.492599	XM_005251090		EIF3H	EIF3S3|eIF3-gamma|eIF3-p40	eukaryotic translation initiation factor 3, subunit H	protein-coding
MACS_peak_86	chr1	158074749	158075155	+	62.25	NA	Intergenic	LTR56|LTR|ERV1	35478	NR_033946	646268	Hs.506902	NR_033946	ENSG00000231666	RP11-404O13.1	-	hCG1654703	ncRNA
MACS_peak_270	chr10	105801793	105802290	+	62.23	NA	intron (NM_000494, intron 36 of 55)	intron (NM_000494, intron 36 of 55)	5903	NR_030760	100126326		NR_030760		MIR936	MIRN936|hsa-mir-936	microRNA 936	ncRNA
MACS_peak_959	chr4	90612189	90612604	+	62.15	NA	Intergenic	L1MEd|LINE|L1	-145156	NR_045481	644248	Hs.553954	NR_045481	ENSG00000247775	RP11-67M1.1	-	uncharacterized LOC644248	ncRNA
MACS_peak_1243	chr8	11715647	11716207	+	62.13	NA	intron (NM_001908, intron 1 of 9)	AluJb|SINE|Alu	9719	NM_147780	1508	Hs.520898	XM_005272367	ENSG00000164733	CTSB	APPS|CPSB	cathepsin B	protein-coding
MACS_peak_67	chr1	151954702	151955328	+	62.11	NA	TTS (NM_002966)	TTS (NM_002966)	11699	NM_002966	6281	Hs.143873	NM_002966	ENSG00000197747	S100A10	42C|ANX2L|ANX2LG|CAL1L|CLP11|Ca[1]|GP11|P11|p10	S100 calcium binding protein A10	protein-coding
MACS_peak_817	chr20	43961397	43962039	+	62.07	NA	intron (NM_002999, intron 2 of 4)	intron (NM_002999, intron 2 of 4)	15346	NM_002999	6385	Hs.632267	XM_005260494	ENSG00000124145	SDC4	SYND4	syndecan 4	protein-coding
MACS_peak_883	chr3	53255524	53255932	+	62.06	NA	Intergenic	AluJb|SINE|Alu	34402	NR_047580	7086	Hs.89643	NM_001064	ENSG00000163931	TKT	HEL107|TK|TKT1	transketolase	protein-coding
MACS_peak_556	chr16	74339129	74339638	+	62.05	NA	exon (NM_002811, exon 7 of 7)	exon (NM_002811, exon 7 of 7)	8710	NM_002811	5713	Hs.440604	NM_002811	ENSG00000103035	PSMD7	MOV34|P40|Rpn8|S12	proteasome (prosome, macropain) 26S subunit, non-ATPase, 7	protein-coding
MACS_peak_22	chr1	28612325	28612751	+	62.04	NA	Intergenic	AluSq2|SINE|Alu	26575	NM_031459	83667	Hs.469543	NM_031459	ENSG00000130766	SESN2	HI95|SES2|SEST2	sestrin 2	protein-coding
MACS_peak_725	chr2	143662248	143662732	+	61.95	NA	intron (NM_001199241, intron 3 of 14)	HERV17-int|LTR|ERV1	27295	NM_001032998	8942	Hs.470126	XM_005263829	ENSG00000115919	KYNU	-	kynureninase	protein-coding
MACS_peak_276	chr11	10036971	10037329	+	61.93	NA	intron (NM_030962, intron 6 of 39)	intron (NM_030962, intron 6 of 39)	-256070	NR_033972	440028	Hs.677541	XR_242804	ENSG00000245522	RP11-540A21.2	-	uncharacterized LOC440028	ncRNA
MACS_peak_733	chr2	143695018	143695445	+	61.9	NA	intron (NM_001199241, intron 5 of 14)	MER57B1|LTR|ERV1	60036	NM_001032998	8942	Hs.470126	XM_005263829	ENSG00000115919	KYNU	-	kynureninase	protein-coding
MACS_peak_363	chr12	52648066	52648454	+	61.88	NA	Intergenic	Intergenic	21306	NM_005556	3855	Hs.670221	XR_245927	ENSG00000135480	KRT7	CK7|K2C7|K7|SCL	keratin 7	protein-coding
MACS_peak_1371	chr9	68717653	68718150	+	61.86	NA	Intergenic	MSTA|LTR|ERVL-MaLR	-8640	NR_034006	100132352	Hs.231861	NR_034006		LOC100132352	-	FSHD region gene 1 pseudogene	pseudo
MACS_peak_185	chr1	223964990	223965883	+	61.8	NA	Intergenic	L1M5|LINE|L1	65317	NM_001748	824	Hs.350899	NM_001146068	ENSG00000162909	CAPN2	CANP2|CANPL2|CANPml|mCANP	calpain 2, (m/II) large subunit	protein-coding
MACS_peak_175	chr1	212783520	212783940	+	61.77	NA	intron (NM_001206488, intron 1 of 3)	intron (NM_001206488, intron 1 of 3)	1760	NM_001040619	467	Hs.460	XM_005273146	ENSG00000162772	ATF3	-	activating transcription factor 3	protein-coding
MACS_peak_61	chr1	142681374	142681789	+	61.74	NA	Intergenic	MST-int|LTR|ERVL-MaLR	32024	NR_046228	100874392	Hs.648245	NR_046228		ANKRD20A12P	-	ankyrin repeat domain 20 family, member A12, pseudogene	pseudo
MACS_peak_549	chr16	49150805	49151188	+	61.74	NA	Intergenic	Intergenic	164746	NM_004352	869	Hs.458423	NM_004352	ENSG00000102924	CBLN1	-	cerebellin 1 precursor	protein-coding
MACS_peak_1394	chr9	119635480	119635964	+	61.74	NA	intron (NM_014010, intron 9 of 21)	intron (NM_014010, intron 9 of 21)	186141	NM_001099679	22954	Hs.591910	XM_005251813	ENSG00000119401	TRIM32	BBS11|HT2A|LGMD2H|TATIP	tripartite motif containing 32	protein-coding
MACS_peak_769	chr2	191321677	191322113	+	61.74	NA	intron (NM_017694, intron 3 of 7)	intron (NM_017694, intron 3 of 7)	48814	NM_017694	54842	Hs.744117	XM_005246654	ENSG00000151690	MFSD6	MMR2|hMMR2	major facilitator superfamily domain containing 6	protein-coding
MACS_peak_843	chr21	43159976	43160460	+	61.74	NA	3' UTR (NM_020639, exon 8 of 8)	3' UTR (NM_020639, exon 8 of 8)	6783	NR_106872	102465488		NR_106872		MIR6814	hsa-mir-6814	microRNA mir-6814	ncRNA
MACS_peak_547	chr16	31212737	31213191	+	61.74	NA	promoter-TSS (NR_102400)	promoter-TSS (NR_102400)	-242	NR_102400	100652740	Hs.550659	NR_102400	ENSG00000261359	C16orf98	-	chromosome 16 open reading frame 98	ncRNA
MACS_peak_71	chr1	152190454	152190788	+	61.74	NA	exon (NM_001009931, exon 3 of 3)	exon (NM_001009931, exon 3 of 3)	6051	NM_001009931	388697	Hs.490162	NM_001009931	ENSG00000197915	HRNR	FLG3|S100A16|S100a18	hornerin	protein-coding
MACS_peak_1119	chr6	48023282	48023724	+	61.74	NA	intron (NM_001013732, intron 1 of 2)	intron (NM_001013732, intron 1 of 2)	12922	NM_001013732	442213	Hs.659409	XM_005249141	ENSG00000244694	PTCHD4	C6orf138|dJ402H5.2	patched domain containing 4	protein-coding
MACS_peak_867	chr3	5228029	5228317	+	61.71	NA	Intergenic	Intergenic	-1186	NM_014674	9695	Hs.224616	XR_245168	ENSG00000134109	EDEM1	EDEM	ER degradation enhancer, mannosidase alpha-like 1	protein-coding
MACS_peak_446	chr13	48837448	48837970	+	61.65	NA	Intergenic	Intergenic	30435	NM_021999	9445	Hs.643683	NM_021999	ENSG00000136156	ITM2B	ABRI|BRI|BRI2|BRICD2B|E25B|E3-16|FBD|imBRI2	integral membrane protein 2B	protein-coding
MACS_peak_897	chr3	124932747	124933167	+	61.58	NA	Intergenic	Intergenic	-1348	NM_024628	84561	Hs.658514	XM_005247835	ENSG00000221955	SLC12A8	CCC9	solute carrier family 12, member 8	protein-coding
MACS_peak_1402	chr9	132500765	132501124	+	61.56	NA	3' UTR (NM_004878, exon 3 of 3)	3' UTR (NM_004878, exon 3 of 3)	14400	NM_004878	9536	Hs.146688	NM_004878	ENSG00000148344	PTGES	MGST-IV|MGST1-L1|MGST1L1|MPGES|PGES|PIG12|PP102|PP1294|TP53I12|mPGES-1	prostaglandin E synthase	protein-coding
MACS_peak_388	chr12	69212590	69212997	+	61.54	NA	intron (NM_001145337, intron 4 of 10)	AluSz|SINE|Alu	9996	NM_001278462	4193	Hs.733536	XM_005268872	ENSG00000135679	MDM2	ACTFS|HDMX|hdm2	MDM2 oncogene, E3 ubiquitin protein ligase	protein-coding
MACS_peak_159	chr1	208194150	208195513	+	61.48	NA	TTS (NM_025179)	TTS (NM_025179)	-110148	NM_001773	947	Hs.374990	XM_005273354	ENSG00000174059	CD34	-	CD34 molecule	protein-coding
MACS_peak_1124	chr6	56476541	56476962	+	61.46	NA	intron (NM_183380, intron 33 of 93)	intron (NM_183380, intron 33 of 93)	30943	NM_015548	667	Hs.735651	XM_005249310	ENSG00000151914	DST	BP240|BPA|BPAG1|CATX-15|CATX15|D6S1101|DMH|DT|EBSB2|HSAN6|MACF2	dystonin	protein-coding
MACS_peak_927	chr3	185762608	185762970	+	61.43	NA	Intergenic	Intergenic	64112	NM_004454	2119	Hs.43697	XM_005247210	ENSG00000244405	ETV5	ERM	ets variant 5	protein-coding
MACS_peak_605	chr17	80564150	80564582	+	61.37	NA	Intergenic	L1MEf|LINE|L1	42045	NM_019613	56270	Hs.132161	XM_005256377	ENSG00000141580	WDR45B	WDR45L|WIPI-3|WIPI3	WD repeat domain 45B	protein-coding
MACS_peak_118	chr1	179074487	179075422	+	61.37	NA	3' UTR (NM_001168238, exon 12 of 12)	3' UTR (NM_001168238, exon 12 of 12)	23842	NM_022371	64222	Hs.584957	XM_005245445		TOR3A	ADIR|ADIR2	torsin family 3, member A	protein-coding
MACS_peak_844	chr21	43162621	43163193	+	61.36	NA	intron (NM_020639, intron 7 of 7)	intron (NM_020639, intron 7 of 7)	4094	NR_106872	102465488		NR_106872		MIR6814	hsa-mir-6814	microRNA mir-6814	ncRNA
MACS_peak_1293	chr8	103213007	103213486	+	61.34	NA	Intergenic	Intergenic	37813	NM_001172477	50484	Hs.512592	NM_001172477	ENSG00000048392	RRM2B	MTDPS8A|MTDPS8B|P53R2	ribonucleotide reductase M2 B (TP53 inducible)	protein-coding
MACS_peak_1214	chr7	116186781	116187455	+	61.29	NA	intron (NM_001172895, intron 2 of 2)	MLT1C|LTR|ERVL-MaLR	20706	NM_001172897	857	Hs.74034	NM_001172895	ENSG00000105974	CAV1	BSCL3|CGL3|MSTP085|PPH3|VIP21	caveolin 1, caveolae protein, 22kDa	protein-coding
MACS_peak_1162	chr7	20385481	20386542	+	61.25	NA	intron (NM_002214, intron 1 of 13)	L2a|LINE|L2	-14626	NR_110119	101927811	Hs.742046	XR_242142	ENSG00000271133	LOC101927811	-	uncharacterized LOC101927811	ncRNA
MACS_peak_1275	chr8	79739776	79740415	+	61.17	NA	Intergenic	L1MA6|LINE|L1	-22337	NM_000880	3574	Hs.591873	NM_000880	ENSG00000104432	IL7	IL-7	interleukin 7	protein-coding
MACS_peak_836	chr21	34796715	34797080	+	61.11	NA	intron (NM_005534, intron 3 of 6)	MIRb|SINE|MIR	21695	NM_005534	3460	Hs.634632	XM_005260969	ENSG00000159128	IFNGR2	AF-1|IFGR2|IFNGT1	interferon gamma receptor 2 (interferon gamma transducer 1)	protein-coding
MACS_peak_42	chr1	59247544	59248107	+	61.09	NA	exon (NM_002228, exon 1 of 1)	exon (NM_002228, exon 1 of 1)	1960	NM_002228	3725	Hs.696684	NM_002228	ENSG00000177606	JUN	AP-1|AP1|c-Jun	jun proto-oncogene	protein-coding
MACS_peak_923	chr3	185378131	185378612	+	61.08	NA	intron (NM_001007225, intron 9 of 14)	intron (NM_001007225, intron 9 of 14)	-52669	NR_027317	646600	Hs.737101	NR_027317	ENSG00000163915	C3orf65	-	chromosome 3 open reading frame 65	ncRNA
MACS_peak_575	chr17	15903551	15903993	+	61.08	NA	promoter-TSS (NM_001042698)	promoter-TSS (NM_001042698)	-766	NM_001042698	125150	Hs.593985	NM_001042697	ENSG00000214941	ZSWIM7	SWS1	zinc finger, SWIM-type containing 7	protein-coding
MACS_peak_162	chr1	208246367	208247094	+	61.08	NA	intron (NM_025179, intron 12 of 31)	intron (NM_025179, intron 12 of 31)	-162047	NM_001773	947	Hs.374990	XM_005273354	ENSG00000174059	CD34	-	CD34 molecule	protein-coding
MACS_peak_970	chr4	95384774	95385502	+	61.06	NA	intron (NM_001256428, intron 2 of 11)	intron (NM_001256428, intron 2 of 11)	12130	NM_006457	10611	Hs.732677	XM_005262693	ENSG00000163110	PDLIM5	ENH|ENH1|LIM	PDZ and LIM domain 5	protein-coding
MACS_peak_780	chr2	215790314	215790614	+	61.01	NA	intron (NR_110292, intron 2 of 3)	MER57A1|LTR|ERV1	106346	NM_015657	26154	Hs.134585	NM_015657	ENSG00000144452	ABCA12	ARCI4A|ARCI4B|ICR2B|LI2	ATP-binding cassette, sub-family A (ABC1), member 12	protein-coding
MACS_peak_1366	chr9	5780800	5781182	+	60.98	NA	Intergenic	L1PA7|LINE|L1	52090	NM_024896	79956	Hs.591078	XM_005251587	ENSG00000099219	ERMP1	FXNA|KIAA1815|bA207C16.3	endoplasmic reticulum metallopeptidase 1	protein-coding
MACS_peak_772	chr2	192301394	192301876	+	60.96	NA	Intergenic	Intergenic	191381	NM_001161819	4430	Hs.439620	XM_005246568	ENSG00000128641	MYO1B	myr1	myosin IB	protein-coding
MACS_peak_468	chr14	21664498	21664932	+	60.92	NA	Intergenic	FLAM_C|SINE|Alu	8947	NR_038970	283624	Hs.525210	NR_038970	ENSG00000258441	LINC00641	-	long intergenic non-protein coding RNA 641	ncRNA
MACS_peak_818	chr20	43964261	43964759	+	60.91	NA	exon (NM_002999, exon 2 of 5)	exon (NM_002999, exon 2 of 5)	12554	NM_002999	6385	Hs.632267	XM_005260494	ENSG00000124145	SDC4	SYND4	syndecan 4	protein-coding
MACS_peak_877	chr3	30741147	30741690	+	60.89	NA	Intergenic	MLT1H1|LTR|ERVL-MaLR	93424	NM_003242	7048	Hs.604277	NM_001024847	ENSG00000163513	TGFBR2	AAT3|FAA3|LDS1B|LDS2B|MFS2|RIIC|TAAD2|TGFR-2|TGFbeta-RII	transforming growth factor, beta receptor II (70/80kDa)	protein-coding
MACS_peak_1360	chr8	141696064	141696459	+	60.87	NA	intron (NM_005607, intron 27 of 31)	L1PA15|LINE|L1	-50615	NM_012154	27161	Hs.743313	NM_001164623	ENSG00000123908	AGO2	EIF2C2|Q10	argonaute RISC catalytic component 2	protein-coding
MACS_peak_699	chr2	61702945	61703317	+	60.86	NA	Intergenic	AluJo|SINE|Alu	-5282	NM_014709	9736	Hs.644708	XM_005264661	ENSG00000115464	USP34	-	ubiquitin specific peptidase 34	protein-coding
MACS_peak_448	chr13	52344542	52344959	+	60.84	NA	TTS (NM_001031719)	TTS (NM_001031719)	33548	NM_001270424	79758	Hs.266728	XM_005266526	ENSG00000102796	DHRS12	SDR40C1	dehydrogenase/reductase (SDR family) member 12	protein-coding
MACS_peak_621	chr19	6663221	6663849	+	60.76	NA	3' UTR (NM_003807, exon 5 of 5)	3' UTR (NM_003807, exon 5 of 5)	7064	NM_003807	8740	Hs.129708	XM_005259670	ENSG00000125735	TNFSF14	CD258|HVEML|LIGHT|LTg|TR2	tumor necrosis factor (ligand) superfamily, member 14	protein-coding
MACS_peak_474	chr14	23795744	23796182	+	60.72	NA	TTS (NM_001199864)	TTS (NM_001199864)	6566	NM_004643	8106	Hs.707712	NM_004643		PABPN1	OPMD|PAB2|PABII|PABP-2|PABP2	poly(A) binding protein, nuclear 1	protein-coding
MACS_peak_54	chr1	94996372	94996975	+	60.67	NA	intron (NM_001178096, intron 4 of 4)	intron (NM_001178096, intron 4 of 4)	10740	NM_001178096	2152	Hs.62192	NM_001178096	ENSG00000117525	F3	CD142|TF|TFA	coagulation factor III (thromboplastin, tissue factor)	protein-coding
MACS_peak_357	chr12	48231930	48232279	+	60.66	NA	Intergenic	L2c|LINE|L2	-18341	NM_001098416	51564	Hs.200063	XM_005268967	ENSG00000061273	HDAC7	HD7A|HDAC7A	histone deacetylase 7	protein-coding
MACS_peak_1410	chrUn_gl000214	32851	33374	+	60.65	NA	NA	L4|LINE|RTE	NA	NA	4663				NA	NAC	neuroacanthocytosis	unknown
MACS_peak_586	chr17	38622113	38622830	+	60.63	NA	Intergenic	AluSx|SINE|Alu	22795	NM_001552	3487	Hs.462998	NM_001552	ENSG00000141753	IGFBP4	BP-4|HT29-IGFBP|IBP4|IGFBP-4	insulin-like growth factor binding protein 4	protein-coding
MACS_peak_857	chr22	31314658	31315101	+	60.56	NA	Intergenic	MER1A|DNA|hAT-Charlie	-3416	NR_026920	150291	Hs.592202	NM_153044	ENSG00000235989	MORC2-AS1	C22orf27|NCRNA00325	MORC2 antisense RNA 1	ncRNA
MACS_peak_932	chr4	2946803	2947293	+	60.51	NA	intron (NM_003703, intron 11 of 18)	intron (NM_003703, intron 11 of 18)	9770	NR_015453	317648	Hs.731500	NR_015453	ENSG00000249673	NOP14-AS1	C4orf10|RES4-24|RP11-520M5.5	NOP14 antisense RNA 1	ncRNA
MACS_peak_290	chr11	35229452	35229890	+	60.46	NA	exon (NM_000610, exon 12 of 18)	exon (NM_000610, exon 12 of 18)	69254	NM_001202555	960	Hs.502328	XM_005253231	ENSG00000026508	CD44	CDW44|CSPG8|ECMR-III|HCELL|HUTCH-I|IN|LHR|MC56|MDU2|MDU3|MIC4|Pgp1	CD44 molecule (Indian blood group)	protein-coding
MACS_peak_379	chr12	66299945	66300448	+	60.46	NA	intron (NM_003483, intron 3 of 4)	intron (NM_003483, intron 3 of 4)	-79442	NR_026825	204010	Hs.558686	NR_026825	ENSG00000241749	RPSAP52	RPSA_17_1251	ribosomal protein SA pseudogene 52	pseudo
MACS_peak_292	chr11	35254086	35255156	+	60.44	NA	TTS (NM_001202556)	TTS (NM_001202556)	94204	NM_001202555	960	Hs.502328	XM_005253231	ENSG00000026508	CD44	CDW44|CSPG8|ECMR-III|HCELL|HUTCH-I|IN|LHR|MC56|MDU2|MDU3|MIC4|Pgp1	CD44 molecule (Indian blood group)	protein-coding
MACS_peak_1315	chr8	126451627	126452421	+	60.44	NA	Intergenic	Intergenic	7573	NM_001282985	10221	Hs.444947	XM_005250752	ENSG00000173334	TRIB1	C8FW|GIG-2|GIG2|SKIP1|TRB-1|TRB1	tribbles pseudokinase 1	protein-coding
MACS_peak_565	chr17	1246550	1247308	+	60.43	NA	TTS (NM_006761)	TTS (NM_006761)	56627	NR_024058	7531	Hs.513851	XM_005256784	ENSG00000108953	YWHAE	14-3-3E|HEL2|KCIP-1|MDCR|MDS	tyrosine 3-monooxygenase/tryptophan 5-monooxygenase activation protein, epsilon	protein-coding
MACS_peak_1113	chr6	43592132	43592571	+	60.34	NA	exon (NM_019096, exon 7 of 12)	exon (NM_019096, exon 7 of 12)	2739	NM_001286216	54676	Hs.485449	XM_005249195	ENSG00000172432	GTPBP2	-	GTP binding protein 2	protein-coding
MACS_peak_158	chr1	207976632	207977292	+	60.25	NA	Intergenic	Intergenic	-1094	NR_029518	407025		NR_029518	ENSG00000203709	MIR29B2	MIRN29B2|mir-29b-2	microRNA 29b-2	ncRNA
MACS_peak_1392	chr9	119614093	119614481	+	60.24	NA	intron (NM_014010, intron 10 of 21)	intron (NM_014010, intron 10 of 21)	164706	NM_001099679	22954	Hs.591910	XM_005251813	ENSG00000119401	TRIM32	BBS11|HT2A|LGMD2H|TATIP	tripartite motif containing 32	protein-coding
MACS_peak_14	chr1	17745949	17746321	+	60.22	NA	intron (NM_018715, intron 7 of 12)	MIRb|SINE|MIR	18924	NM_001136204	55920	Hs.380857	NM_001136204	ENSG00000179051	RCC2	TD-60	regulator of chromosome condensation 2	protein-coding
MACS_peak_849	chr21	44985201	44985487	+	60.22	NA	intron (NM_007031, intron 8 of 8)	CpG	44526	NR_106718	102464825		NR_106718		MIR6070	hsa-mir-6070	microRNA mir-6070	ncRNA
MACS_peak_1304	chr8	119075534	119076104	+	60.21	NA	intron (NM_000127, intron 1 of 10)	intron (NM_000127, intron 1 of 10)	48239	NM_000127	2131	Hs.492618	NM_000127		EXT1	EXT|LGCR|LGS|TRPS2|TTV	exostosin glycosyltransferase 1	protein-coding
MACS_peak_1008	chr5	132202585	132203155	+	60.16	NA	promoter-TSS (NM_001288825)	promoter-TSS (NM_001288825)	-294	NM_001288824	2661	Hs.742490	XM_005271957	ENSG00000164404	GDF9	-	growth differentiation factor 9	protein-coding
MACS_peak_79	chr1	153795222	153795549	+	60.11	NA	intron (NM_020699, intron 2 of 10)	AluJr|SINE|Alu	47617	NM_024330	11000	Hs.438723	XM_005244851	ENSG00000143554	SLC27A3	ACSVL3|FATP3|VLCS-3	solute carrier family 27 (fatty acid transporter), member 3	protein-coding
MACS_peak_360	chr12	52639534	52639882	+	60.07	NA	intron (NM_005556, intron 7 of 8)	MIRc|SINE|MIR	12754	NM_005556	3855	Hs.670221	XR_245927	ENSG00000135480	KRT7	CK7|K2C7|K7|SCL	keratin 7	protein-coding
MACS_peak_12	chr1	12669900	12670321	+	59.87	NA	intron (NM_004753, intron 1 of 5)	AluSz|SINE|Alu	7710	NM_004753	9249	Hs.289347	XM_005263533	ENSG00000162496	DHRS3	DD83.1|RDH17|Rsdr1|SDR1|SDR16C1|retSDR1	dehydrogenase/reductase (SDR family) member 3	protein-coding
MACS_peak_1041	chr5	148643615	148644703	+	59.76	NA	Intergenic	MLT1B|LTR|ERVL-MaLR	-7242	NM_152406	134265	Hs.483793	XM_005268373	ENSG00000157510	AFAP1L1	-	actin filament associated protein 1-like 1	protein-coding
MACS_peak_1399	chr9	127112727	127113263	+	59.76	NA	intron (NM_001166171, intron 10 of 10)	intron (NM_001166171, intron 10 of 10)	-2757	NR_027406	100129034	Hs.654980	NR_027406		LOC100129034	-	uncharacterized LOC100129034	ncRNA
MACS_peak_894	chr3	122060554	122060832	+	59.7	NA	3' UTR (NM_005213, exon 3 of 3)	3' UTR (NM_005213, exon 3 of 3)	16682	NM_005213	1475	Hs.518198	NM_005213	ENSG00000121552	CSTA	AREI|STF1|STFA	cystatin A (stefin A)	protein-coding
MACS_peak_1368	chr9	19455814	19456156	+	59.66	NA	Intergenic	AluJb|SINE|Alu	47060	NM_001010887	340485	Hs.41379	XM_005251447		ACER2	ALKCDase2|ASAH3L	alkaline ceramidase 2	protein-coding
MACS_peak_62	chr1	142685584	142686257	+	59.66	NA	Intergenic	MSTA|LTR|ERVL-MaLR	27685	NR_046228	100874392	Hs.648245	NR_046228		ANKRD20A12P	-	ankyrin repeat domain 20 family, member A12, pseudogene	pseudo
MACS_peak_334	chr11	114130486	114130900	+	59.65	NA	Intergenic	Intergenic	-35842	NM_006169	4837	Hs.503911	NM_006169	ENSG00000166741	NNMT	-	nicotinamide N-methyltransferase	protein-coding
MACS_peak_319	chr11	102109786	102110116	+	59.63	NA	Intergenic	THE1D|LTR|ERVL-MaLR	-78230	NM_182962	330	Hs.127799	XM_005271534	ENSG00000023445	BIRC3	AIP1|API2|CIAP2|HAIP1|HIAP1|MALT2|MIHC|RNF49|c-IAP2	baculoviral IAP repeat containing 3	protein-coding
MACS_peak_237	chr10	47130138	47130637	+	59.54	NA	intron (NR_033957, intron 1 of 3)	LTR33|LTR|ERVL	3449	NR_003277	728643	Hs.711067	NR_003277	ENSG00000213412	HNRNPA1P33	-	heterogeneous nuclear ribonucleoprotein A1 pseudogene 33	pseudo
MACS_peak_267	chr10	101634022	101634333	+	59.52	NA	Intergenic	L1M3e|LINE|L1	-52789	NR_024130	100188954	Hs.656104	NR_024130		DNMBP-AS1	NCRNA00093|bA287G8.2	DNMBP antisense RNA 1	ncRNA
MACS_peak_1330	chr8	128958239	128958947	+	59.49	NA	TTS (NR_103558)	TTS (NR_103558)	2376	NR_103558	641384	Hs.629674	NM_001037234		TMEM75	-	transmembrane protein 75	ncRNA
MACS_peak_611	chr18	47108560	47109100	+	59.46	NA	exon (NM_006033, exon 7 of 10)	exon (NM_006033, exon 7 of 10)	20403	NM_006033	9388	Hs.465102	XM_005258390	ENSG00000101670	LIPG	EDL|EL|PRO719	lipase, endothelial	protein-coding
MACS_peak_1289	chr8	101927044	101927488	+	59.43	NA	Intergenic	MER1A|DNA|hAT-Charlie	35533	NM_001135702	7534	Hs.492407	XM_005251060	ENSG00000164924	YWHAZ	14-3-3-zeta|HEL-S-3|HEL4|KCIP-1|YWHAD	tyrosine 3-monooxygenase/tryptophan 5-monooxygenase activation protein, zeta	protein-coding
MACS_peak_202	chr10	3183577	3183959	+	59.4	NA	promoter-TSS (NR_038284)	promoter-TSS (NR_038284)	-25	NR_038284	100507034	Hs.665365	NR_038284	ENSG00000237399	PITRM1-AS1	-	PITRM1 antisense RNA 1	ncRNA
MACS_peak_1021	chr5	135404148	135404924	+	59.35	NA	Intergenic	L1MB3|LINE|L1	11750	NR_030583	100126299		NR_030583	ENSG00000270123	VTRNA2-1	CBL-3|CBL3|MIR886|MIRN886|VTRNA2|hsa-mir-886|hvg-5|nc886	vault RNA 2-1	ncRNA
MACS_peak_239	chr10	47134269	47134632	+	59.32	NA	promoter-TSS (NR_003277)	promoter-TSS (NR_003277)	-614	NR_003277	728643	Hs.711067	NR_003277	ENSG00000213412	HNRNPA1P33	-	heterogeneous nuclear ribonucleoprotein A1 pseudogene 33	pseudo
MACS_peak_796	chr20	5094231	5095043	+	59.31	NA	promoter-TSS (NM_001009925)	promoter-TSS (NM_001009925)	-904	NM_001009925	29058	Hs.472024	XM_005260711	ENSG00000089063	TMEM230	C20orf30|HSPC274|dJ1116H23.2.1	transmembrane protein 230	protein-coding
MACS_peak_1085	chr6	24699528	24700239	+	59.31	NA	intron (NM_018473, intron 2 of 2)	intron (NM_018473, intron 2 of 2)	19520	NM_030939	81688	Hs.744857	XM_005249433		C6orf62	Nbla00237|XTP12|dJ30M3.2	chromosome 6 open reading frame 62	protein-coding
MACS_peak_938	chr4	75257653	75258236	+	59.29	NA	Intergenic	MLT1D|LTR|ERVL-MaLR	27084	NM_001432	2069	Hs.115263	NM_001432	ENSG00000124882	EREG	ER	epiregulin	protein-coding
MACS_peak_434	chr12	131962105	131962336	+	59.28	NA	Intergenic	(ATGGTG)n|Simple_repeat|Simple_repeat	130205	NR_103736	338797	Hs.592007	NM_001025466		RP13-507P19.2	-	uncharacterized LOC338797	ncRNA
MACS_peak_273	chr11	838470	838906	+	59.22	NA	3' UTR (NM_001039490, exon 8 of 8)	3' UTR (NM_001039490, exon 8 of 8)	3841	NM_021128	5441	Hs.441072	NM_021128	ENSG00000177700	POLR2L	RBP10|RPABC5|RPB10|RPB10beta|RPB7.6|hRPB7.6	polymerase (RNA) II (DNA directed) polypeptide L, 7.6kDa	protein-coding
MACS_peak_1212	chr7	116176223	116176739	+	59.22	NA	intron (NM_001172895, intron 2 of 2)	intron (NM_001172895, intron 2 of 2)	10069	NM_001172897	857	Hs.74034	NM_001172895	ENSG00000105974	CAV1	BSCL3|CGL3|MSTP085|PPH3|VIP21	caveolin 1, caveolae protein, 22kDa	protein-coding
MACS_peak_198	chr1	244922760	244923106	+	59.14	NA	Intergenic	Intergenic	-75706	NM_198076	116228	Hs.411490	XM_005273039	ENSG00000203667	COX20	FAM36A	COX20 cytochrome C oxidase assembly factor	protein-coding
MACS_peak_846	chr21	44861148	44861526	+	59.13	NA	Intergenic	Intergenic	-8567	NR_026960	284836	Hs.146127	NR_026960	ENSG00000188660	LINC00319	C21orf125|NCRNA00319|PRED49	long intergenic non-protein coding RNA 319	ncRNA
MACS_peak_1397	chr9	124112230	124112727	+	59.11	NA	intron (NR_073037, intron 5 of 7)	AluJo|SINE|Alu	20104	NM_198194	2040	Hs.253903	XM_005251798	ENSG00000148175	STOM	BND7|EPB7|EPB72	stomatin	protein-coding
MACS_peak_592	chr17	41415053	41415388	+	59.08	NA	Intergenic	HERVK13-int|LTR|ERVK	-34158	NR_047479	100874261	Hs.546898	XR_243621	ENSG00000236383	LINC00854	TMEM106A-AS1	long intergenic non-protein coding RNA 854	ncRNA
MACS_peak_634	chr19	6713080	6713530	+	59.04	NA	exon (NM_000064, exon 9 of 41)	exon (NM_000064, exon 9 of 41)	7357	NM_000064	718	Hs.529053	NM_000064	ENSG00000125730	C3	AHUS5|ARMD9|ASP|C3a|C3b|CPAMD1|HEL-S-62p	complement component 3	protein-coding
MACS_peak_121	chr1	179836964	179837445	+	59.01	NA	intron (NM_022347, intron 2 of 2)	L2|LINE|L2	9737	NM_001199260	163590	Hs.723247	XM_005244937	ENSG00000169905	TOR1AIP2	IFRG15|LULL1|NET9|RP11-12M5.5	torsin A interacting protein 2	protein-coding
MACS_peak_431	chr12	110792941	110793333	+	58.96	NA	Intergenic	L1MC3|LINE|L1	48398	NM_016238	51434	Hs.719935	XM_005253902	ENSG00000196510	ANAPC7	APC7	anaphase promoting complex subunit 7	protein-coding
MACS_peak_427	chr12	104741370	104741931	+	58.93	NA	intron (NM_182729, intron 14 of 14)	intron (NM_182729, intron 14 of 14)	44140	NM_001008394	493861	Hs.659857	NM_001008394	ENSG00000255150	EID3	NS4EB|NSE4B|NSMCE4B	EP300 interacting inhibitor of differentiation 3	protein-coding
MACS_peak_778	chr2	202040145	202040600	+	58.93	NA	Intergenic	Intergenic	-7249	NM_032974	843	Hs.5353	XM_005246907	ENSG00000003400	CASP10	ALPS2|FLICE2|MCH4	caspase 10, apoptosis-related cysteine peptidase	protein-coding
MACS_peak_522	chr15	56381789	56382244	+	58.93	NA	TTS (NM_022841)	TTS (NM_022841)	-96072	NM_006154	4734	Hs.1565	XM_005254406	ENSG00000069869	NEDD4	NEDD4-1|RPF1	neural precursor cell expressed, developmentally down-regulated 4, E3 ubiquitin protein ligase	protein-coding
MACS_peak_1283	chr8	79753664	79754051	+	58.89	NA	Intergenic	Intergenic	-36099	NM_000880	3574	Hs.591873	NM_000880	ENSG00000104432	IL7	IL-7	interleukin 7	protein-coding
MACS_peak_19	chr1	28608631	28608947	+	58.86	NA	3' UTR (NM_031459, exon 10 of 10)	3' UTR (NM_031459, exon 10 of 10)	22826	NM_031459	83667	Hs.469543	NM_031459	ENSG00000130766	SESN2	HI95|SES2|SEST2	sestrin 2	protein-coding
MACS_peak_986	chr5	57741705	57742098	+	58.84	NA	Intergenic	LTR12|LTR|ERV1	14065	NM_006622	10769	Hs.398157	NM_001252226	ENSG00000145632	PLK2	SNK|hPlk2|hSNK	polo-like kinase 2	protein-coding
MACS_peak_1137	chr6	137516277	137516706	+	58.82	NA	Intergenic	AluJb|SINE|Alu	-21706	NM_181309	116379	Hs.126891	NM_052962	ENSG00000164485	IL22RA2	CRF2-10|CRF2-S1|CRF2X|IL-22BP|IL-22R-alpha-2|IL-22RA2|ZCYTOR16	interleukin 22 receptor, alpha 2	protein-coding
MACS_peak_935	chr4	40296254	40296373	+	58.82	NA	Intergenic	(TCTCTG)n|Simple_repeat|Simple_repeat	-41033	NM_017581	55584	Hs.272278	NM_017581	ENSG00000174343	CHRNA9	HSA243342|NACHRA9	cholinergic receptor, nicotinic, alpha 9 (neuronal)	protein-coding
MACS_peak_810	chr20	39763982	39764331	+	58.76	NA	intron (NR_109889, intron 2 of 6)	intron (NR_109889, intron 2 of 6)	-2005	NM_002660	5335	Hs.268177	XM_005260438	ENSG00000124181	PLCG1	NCKAP3|PLC-II|PLC1|PLC148|PLCgamma1	phospholipase C, gamma 1	protein-coding
MACS_peak_1108	chr6	43586243	43586560	+	58.73	NA	3' UTR (NM_006502, exon 11 of 11)	3' UTR (NM_006502, exon 11 of 11)	8689	NM_001286216	54676	Hs.485449	XM_005249195	ENSG00000172432	GTPBP2	-	GTP binding protein 2	protein-coding
MACS_peak_455	chr13	73650551	73651224	+	58.7	NA	3' UTR (NM_001730, exon 4 of 4)	3' UTR (NM_001730, exon 4 of 4)	17957	NM_001730	688	Hs.508234	XM_005266508	ENSG00000102554	KLF5	BTEB2|CKLF|IKLF	Kruppel-like factor 5 (intestinal)	protein-coding
MACS_peak_848	chr21	44862763	44863216	+	58.7	NA	Intergenic	(TG)n|Simple_repeat|Simple_repeat	-6915	NR_026960	284836	Hs.146127	NR_026960	ENSG00000188660	LINC00319	C21orf125|NCRNA00319|PRED49	long intergenic non-protein coding RNA 319	ncRNA
MACS_peak_804	chr20	30249575	30250220	+	58.68	NA	Intergenic	MIR|SINE|MIR	24206	NM_032609	84701	Hs.277101	XM_005260579	ENSG00000131055	COX4I2	COX4|COX4-2|COX4B|COX4L2|COXIV-2|dJ857M17.2	cytochrome c oxidase subunit IV isoform 2 (lung)	protein-coding
MACS_peak_1385	chr9	108007787	108008310	+	58.68	NA	intron (NM_080546, intron 1 of 15)	intron (NM_080546, intron 1 of 15)	1154	NM_001286730	23446	Hs.573495	XM_005251855	ENSG00000070214	SLC44A1	CD92|CDW92|CHTL1|CTL1|RP11-287A8.1	solute carrier family 44 (choline transporter), member 1	protein-coding
MACS_peak_855	chr22	30641017	30641351	+	58.65	NA	intron (NM_002309, intron 1 of 2)	intron (NM_002309, intron 1 of 2)	1656	NM_001257135	3976	Hs.2250	XM_005261601	ENSG00000128342	LIF	CDF|DIA|HILDA|MLPLI	leukemia inhibitory factor	protein-coding
MACS_peak_1198	chr7	72853002	72853384	+	58.65	NA	Intergenic	Intergenic	5084	NM_003508	8326	Hs.647029	NM_003508	ENSG00000188763	FZD9	CD349|FZD3	frizzled family receptor 9	protein-coding
MACS_peak_25	chr1	29660699	29661027	+	58.65	NA	Intergenic	ERVL-E-int|LTR|ERVL	97835	NM_133177	10076	Hs.19718	XM_005245710	ENSG00000060656	PTPRU	FMI|PCP-2|PTP|PTP-J|PTP-PI|PTP-RO|PTPPSI|PTPRO|PTPU2|R-PTP-PSI|R-PTP-U|hPTP-J	protein tyrosine phosphatase, receptor type, U	protein-coding
MACS_peak_443	chr13	45007868	45008839	+	58.61	NA	3' UTR (NM_006022, exon 3 of 3)	3' UTR (NM_006022, exon 3 of 3)	2707	NM_006022	8848	Hs.436383	XM_005266582		TSC22D1	Ptg-2|TGFB1I4|TSC22	TSC22 domain family, member 1	protein-coding
MACS_peak_1163	chr7	26217864	26218472	+	58.6	NA	intron (NM_004289, intron 2 of 3)	intron (NM_004289, intron 2 of 3)	22245	NM_031243	3181	Hs.487774	XM_005249729	ENSG00000122566	HNRNPA2B1	HNRNPA2|HNRNPB1|HNRPA2|HNRPA2B1|HNRPB1|IBMPFD2|RNPA2|SNRPB1	heterogeneous nuclear ribonucleoprotein A2/B1	protein-coding
MACS_peak_344	chr11	130730088	130730328	+	58.57	NA	Intergenic	MLT1A0|LTR|ERVL-MaLR	56174	NM_014758	399979	Hs.444024	XM_005271545	ENSG00000120451	SNX19	CHET8	sorting nexin 19	protein-coding
MACS_peak_732	chr2	143691367	143692174	+	58.56	NA	intron (NM_001199241, intron 5 of 14)	HERVH48-int|LTR|ERV1	56575	NM_001032998	8942	Hs.470126	XM_005263829	ENSG00000115919	KYNU	-	kynureninase	protein-coding
MACS_peak_1370	chr9	33919521	33919900	+	58.54	NA	3' UTR (NM_017811, exon 5 of 5)	3' UTR (NM_017811, exon 5 of 5)	14652	NM_001282530	55833	Hs.493739	XM_005251504	ENSG00000137073	UBAP2	UBAP-2	ubiquitin associated protein 2	protein-coding
MACS_peak_1147	chr6	160074748	160075280	+	58.53	NA	Intergenic	L1MC4|LINE|L1	39339	NM_000636	6648	Hs.487046	NM_000636	ENSG00000112096	SOD2	IPOB|MNSOD|MVCD6	superoxide dismutase 2, mitochondrial	protein-coding
MACS_peak_223	chr10	24848908	24849219	+	58.53	NA	Intergenic	Intergenic	93629	NM_001282770	56243	Hs.445885	XM_005252500	ENSG00000120549	KIAA1217	SKT	KIAA1217	protein-coding
MACS_peak_278	chr11	13409965	13410562	+	58.53	NA	3' UTR (NM_032320, exon 9 of 9)	3' UTR (NM_032320, exon 9 of 9)	74575	NM_032320	84280	Hs.332382	XM_005253164	ENSG00000148925	BTBD10	GMRP-1|GMRP1	BTB (POZ) domain containing 10	protein-coding
MACS_peak_516	chr15	52234086	52234476	+	58.5	NA	intron (NM_001286430, intron 9 of 9)	intron (NM_001286430, intron 9 of 9)	-17964	NR_109775	100422556	Hs.664788	NR_109775		LOC100422556	-	Leo1, Paf1/RNA polymerase II complex component, homolog (S. cerevisiae) pseudogene	pseudo
MACS_peak_515	chr15	50841325	50841758	+	58.48	NA	Intergenic	AluSx|SINE|Alu	-2639	NM_203494	373509	Hs.677758	XM_005254358	ENSG00000170236	USP50	-	ubiquitin specific peptidase 50	protein-coding
MACS_peak_45	chr1	68151250	68151889	+	58.44	NA	intron (NM_001199741, intron 1 of 2)	CpG	709	NM_001199742	1647	Hs.80409	NM_001199741	ENSG00000116717	GADD45A	DDIT1|GADD45	growth arrest and DNA-damage-inducible, alpha	protein-coding
MACS_peak_1080	chr5	179269803	179271590	+	58.44	NA	intron (NM_001017987, intron 2 of 4)	AluJo|SINE|Alu	15144	NM_001017987	51149	Hs.741169	XM_005265925	ENSG00000161010	C5orf45	-	chromosome 5 open reading frame 45	protein-coding
MACS_peak_626	chr19	6686661	6687254	+	58.37	NA	intron (NM_000064, intron 27 of 40)	intron (NM_000064, intron 27 of 40)	-16358	NM_172014	8740	Hs.129708	XM_005259670	ENSG00000125735	TNFSF14	CD258|HVEML|LIGHT|LTg|TR2	tumor necrosis factor (ligand) superfamily, member 14	protein-coding
MACS_peak_904	chr3	141171266	141171654	+	58.36	NA	Intergenic	L2b|LINE|L2	-34466	NM_006506	5922	Hs.655941	XM_005247687	ENSG00000155903	RASA2	GAP1M	RAS p21 protein activator 2	protein-coding
MACS_peak_581	chr17	27075362	27075908	+	58.34	NA	exon (NM_004295, exon 6 of 7)	exon (NM_004295, exon 6 of 7)	4612	NM_004295	9618	Hs.8375	NM_004295	ENSG00000076604	TRAF4	CART1|MLN62|RNF83	TNF receptor-associated factor 4	protein-coding
MACS_peak_262	chr10	90802475	90802874	+	58.34	NA	Intergenic	L1MA3|LINE|L1	-20419	NR_039826	100616128		NR_039826		MIR4679-1	-	microRNA 4679-1	ncRNA
MACS_peak_351	chr12	10856474	10856900	+	58.3	NA	exon (NM_003651, exon 7 of 10)	exon (NM_003651, exon 7 of 10)	19266	NM_001145426	8531	Hs.221889	XM_005253518	ENSG00000060138	YBX3	CSDA|CSDA1|DBPA|ZONAB	Y box binding protein 3	protein-coding
MACS_peak_1363	chr9	3475726	3476129	+	58.3	NA	intron (NM_001282116, intron 1 of 16)	LTR13|LTR|ERVK	13560	NM_001282117	5991	Hs.734648	XM_005251534	ENSG00000080298	RFX3	-	regulatory factor X, 3 (influences HLA class II expression)	protein-coding
MACS_peak_1193	chr7	55087539	55088435	+	58.29	NA	intron (NM_201282, intron 1 of 15)	CpG	1262	NM_005228	1956	Hs.605083	XM_005271746	ENSG00000146648	EGFR	ERBB|ERBB1|HER1|PIG61|mENA	epidermal growth factor receptor	protein-coding
MACS_peak_477	chr14	51990232	51990611	+	58.25	NA	intron (NM_001042481, intron 1 of 14)	intron (NM_001042481, intron 1 of 14)	34582	NM_001042481	122786	Hs.434914	XM_005267329	ENSG00000139926	FRMD6	C14orf31|EX1|Willin|c14_5320	FERM domain containing 6	protein-coding
MACS_peak_892	chr3	122050278	122050763	+	58.21	NA	intron (NM_005213, intron 1 of 2)	intron (NM_005213, intron 1 of 2)	6509	NM_005213	1475	Hs.518198	NM_005213	ENSG00000121552	CSTA	AREI|STF1|STFA	cystatin A (stefin A)	protein-coding
MACS_peak_85	chr1	158071893	158072436	+	58.18	NA	Intergenic	Intergenic	38266	NR_033946	646268	Hs.506902	NR_033946	ENSG00000231666	RP11-404O13.1	-	hCG1654703	ncRNA
MACS_peak_750	chr2	170620941	170621249	+	58.16	NA	Intergenic	L1MC5|LINE|L1	30739	NM_144711	151230	Hs.745233	NM_144711	ENSG00000213160	KLHL23	DITHP	kelch-like family member 23	protein-coding
MACS_peak_785	chr2	232317800	232318641	+	58.14	NA	Intergenic	Intergenic	2427	NR_002921	654321	Hs.674388	NR_002921		SNORA75	U23	small nucleolar RNA, H/ACA box 75	snoRNA
MACS_peak_604	chr17	80205254	80205894	+	58.08	NA	intron (NM_139062, intron 8 of 9)	intron (NM_139062, intron 8 of 9)	11030	NR_106845	102465472		NR_106845		MIR6787	hsa-mir-6787	microRNA mir-6787	ncRNA
MACS_peak_729	chr2	143680337	143680804	+	58.05	NA	intron (NM_001199241, intron 4 of 14)	MLT1A0|LTR|ERVL-MaLR	45375	NM_001032998	8942	Hs.470126	XM_005263829	ENSG00000115919	KYNU	-	kynureninase	protein-coding
MACS_peak_57	chr1	110474516	110474774	+	57.96	NA	Intergenic	Intergenic	21412	NM_172211	1435	Hs.173894	NM_000757	ENSG00000184371	CSF1	CSF-1|MCSF	colony stimulating factor 1 (macrophage)	protein-coding
MACS_peak_731	chr2	143683205	143683705	+	57.95	NA	intron (NM_001199241, intron 4 of 14)	intron (NM_001199241, intron 4 of 14)	48260	NM_001032998	8942	Hs.470126	XM_005263829	ENSG00000115919	KYNU	-	kynureninase	protein-coding
MACS_peak_654	chr19	39225363	39225701	+	57.91	NA	intron (NM_144691, intron 14 of 20)	intron (NM_144691, intron 14 of 20)	9582	NM_144691	147968	Hs.731775	NM_144691	ENSG00000182472	CAPN12	-	calpain 12	protein-coding
MACS_peak_454	chr13	73649886	73650532	+	57.89	NA	3' UTR (NM_001730, exon 4 of 4)	3' UTR (NM_001730, exon 4 of 4)	17279	NM_001730	688	Hs.508234	XM_005266508	ENSG00000102554	KLF5	BTEB2|CKLF|IKLF	Kruppel-like factor 5 (intestinal)	protein-coding
MACS_peak_821	chr20	46282457	46282840	+	57.88	NA	3' UTR (NM_006534, exon 23 of 23)	3' UTR (NM_006534, exon 23 of 23)	132160	NM_018837	55959	Hs.162016	XM_005260458	ENSG00000196562	SULF2	HSULF-2	sulfatase 2	protein-coding
MACS_peak_444	chr13	45875971	45876379	+	57.88	NA	Intergenic	MLT1A0|LTR|ERVL-MaLR	35569	NR_002967	677814	Hs.374596	NR_002967		SNORA31	ACA31	small nucleolar RNA, H/ACA box 31	snoRNA
MACS_peak_1422	chrX	44975784	44976108	+	57.83	NA	Intergenic	Intergenic	84200	NM_024689	79742	Hs.98321	XM_005272670	ENSG00000147113	CXorf36	4930578C19Rik|DIA1R|EPQL1862|PRO3743|bA435K1.1	chromosome X open reading frame 36	protein-coding
MACS_peak_596	chr17	48054944	48055295	+	57.8	NA	Intergenic	Intergenic	4989	NM_001934	1748	Hs.591167	NM_001934	ENSG00000108813	DLX4	BP1|DLX7|DLX8|DLX9	distal-less homeobox 4	protein-coding
MACS_peak_697	chr2	46617384	46617873	+	57.78	NA	Intergenic	L2|LINE|L2	-38701	NR_103805	101805491	Hs.304781	NR_103805	ENSG00000187600	LOC101805491	-	uncharacterized LOC101805491	ncRNA
MACS_peak_1306	chr8	119115060	119115864	+	57.73	NA	intron (NM_000127, intron 1 of 10)	AluJo|SINE|Alu	8596	NM_000127	2131	Hs.492618	NM_000127		EXT1	EXT|LGCR|LGS|TRPS2|TTV	exostosin glycosyltransferase 1	protein-coding
MACS_peak_988	chr5	57745056	57745422	+	57.7	NA	Intergenic	AluJr|SINE|Alu	10727	NM_006622	10769	Hs.398157	NM_001252226	ENSG00000145632	PLK2	SNK|hPlk2|hSNK	polo-like kinase 2	protein-coding
MACS_peak_68	chr1	151961171	151962487	+	57.7	NA	intron (NM_002966, intron 1 of 2)	intron (NM_002966, intron 1 of 2)	4885	NM_002966	6281	Hs.143873	NM_002966	ENSG00000197747	S100A10	42C|ANX2L|ANX2LG|CAL1L|CLP11|Ca[1]|GP11|P11|p10	S100 calcium binding protein A10	protein-coding
MACS_peak_1142	chr6	143234599	143235019	+	57.66	NA	intron (NM_006734, intron 1 of 9)	intron (NM_006734, intron 1 of 9)	31529	NM_006734	3097	Hs.510172	XM_005266956	ENSG00000010818	HIVEP2	HIV-EP2|MBP-2|MIBP1|SHN2|ZAS2|ZNF40B	human immunodeficiency virus type I enhancer binding protein 2	protein-coding
MACS_peak_820	chr20	45836993	45837433	+	57.64	NA	TTS (NM_001281772)	TTS (NM_001281772)	41604	NR_037410	100500814		NR_037410		MIR3616	-	microRNA 3616	ncRNA
MACS_peak_617	chr19	3471587	3471913	+	57.58	NA	Intergenic	AluJb|SINE|Alu	8790	NM_001136503	284422	Hs.130714	NM_001136503	ENSG00000095932	C19orf77	-	chromosome 19 open reading frame 77	protein-coding
MACS_peak_734	chr2	143727159	143728030	+	57.53	NA	intron (NM_001199241, intron 9 of 14)	intron (NM_001199241, intron 9 of 14)	92399	NM_001032998	8942	Hs.470126	XM_005263829	ENSG00000115919	KYNU	-	kynureninase	protein-coding
MACS_peak_284	chr11	33108328	33108785	+	57.5	NA	exon (NM_001326, exon 18 of 21)	exon (NM_001326, exon 18 of 21)	10860	NR_015451	283267	Hs.533701	NR_015451		LINC00294	NCRNA00294	long intergenic non-protein coding RNA 294	ncRNA
MACS_peak_1271	chr8	79732898	79734264	+	57.33	NA	Intergenic	Intergenic	-15823	NM_000880	3574	Hs.591873	NM_000880	ENSG00000104432	IL7	IL-7	interleukin 7	protein-coding
MACS_peak_293	chr11	35256847	35257276	+	57.24	NA	Intergenic	Intergenic	96644	NM_001202555	960	Hs.502328	XM_005253231	ENSG00000026508	CD44	CDW44|CSPG8|ECMR-III|HCELL|HUTCH-I|IN|LHR|MC56|MDU2|MDU3|MIC4|Pgp1	CD44 molecule (Indian blood group)	protein-coding
MACS_peak_513	chr15	42144560	42144889	+	57.2	NA	intron (NM_016642, intron 61 of 67)	intron (NM_016642, intron 61 of 67)	13713	NM_001114633	100137049	Hs.198161	NM_001114633	ENSG00000243708	PLA2G4B	HsT16992|cPLA2-beta	phospholipase A2, group IVB (cytosolic)	protein-coding
MACS_peak_908	chr3	145748007	145748406	+	57.13	NA	Intergenic	L1PA8|LINE|L1	131076	NM_182943	5352	Hs.477866	XM_005247535	ENSG00000152952	PLOD2	LH2|TLH	procollagen-lysine, 2-oxoglutarate 5-dioxygenase 2	protein-coding
MACS_peak_1191	chr7	43904870	43905563	+	57.01	NA	TTS (NM_001204871)	TTS (NM_001204871)	3929	NM_032014	64951	Hs.284286	NM_032014	ENSG00000062582	MRPS24	MRP-S24|S24mt|bMRP-47|bMRP47	mitochondrial ribosomal protein S24	protein-coding
MACS_peak_854	chr22	30640644	30640910	+	56.98	NA	exon (NM_002309, exon 2 of 3)	exon (NM_002309, exon 2 of 3)	2063	NM_001257135	3976	Hs.2250	XM_005261601	ENSG00000128342	LIF	CDF|DIA|HILDA|MLPLI	leukemia inhibitory factor	protein-coding
MACS_peak_4	chr1	8070092	8070814	+	56.9	NA	Intergenic	L2|LINE|L2	15940	NM_018948	54206	Hs.605445	XM_005263477	ENSG00000116285	ERRFI1	GENE-33|MIG-6|MIG6|RALT	ERBB receptor feedback inhibitor 1	protein-coding
MACS_peak_637	chr19	10389598	10390063	+	56.9	NA	intron (NM_000201, intron 2 of 6)	L2c|LINE|L2	-7813	NM_001039132	3386	Hs.706750	NM_001039132	ENSG00000105371	ICAM4	CD242|LW	intercellular adhesion molecule 4 (Landsteiner-Wiener blood group)	protein-coding
MACS_peak_304	chr11	64616704	64616972	+	56.87	NA	Intergenic	Intergenic	-4797	NM_017525	55561	Hs.293590	NM_017525	ENSG00000171219	CDC42BPG	DMPK2|HSMDPKIN|KAPPA-200|MRCKG|MRCKgamma	CDC42 binding protein kinase gamma (DMPK-like)	protein-coding
MACS_peak_50	chr1	68919894	68920305	+	56.8	NA	Intergenic	L2|LINE|L2	-4457	NM_000329	6121	Hs.2133	NM_000329	ENSG00000116745	RPE65	LCA2|RP20|mRPE65|rd12|sRPE65	retinal pigment epithelium-specific protein 65kDa	protein-coding
MACS_peak_74	chr1	153525352	153526117	+	56.79	NA	Intergenic	Intergenic	-4000	NM_002960	6274	Hs.557609	XM_005245426	ENSG00000188015	S100A3	S100E	S100 calcium binding protein A3	protein-coding
MACS_peak_1430	chrX	68066277	68066688	+	56.75	NA	Intergenic	Intergenic	17642	NM_004429	1947	Hs.144700	NM_004429	ENSG00000090776	EFNB1	CFND|CFNS|EFL3|EPLG2|Elk-L|LERK2	ephrin-B1	protein-coding
MACS_peak_275	chr11	10034626	10034959	+	56.71	NA	intron (NM_030962, intron 6 of 39)	intron (NM_030962, intron 6 of 39)	-253712	NR_033972	440028	Hs.677541	XR_242804	ENSG00000245522	RP11-540A21.2	-	uncharacterized LOC440028	ncRNA
MACS_peak_120	chr1	179079568	179080234	+	56.71	NA	3' UTR (NM_001136001, exon 10 of 10)	3' UTR (NM_001136001, exon 10 of 10)	28789	NM_022371	64222	Hs.584957	XM_005245445		TOR3A	ADIR|ADIR2	torsin family 3, member A	protein-coding
MACS_peak_122	chr1	180229916	180230323	+	56.66	NA	intron (NM_033343, intron 2 of 5)	intron (NM_033343, intron 2 of 5)	13697	NR_037642	100527964	Hs.496545	NR_037642	ENSG00000230124	RP5-1180C10.2	-	uncharacterized LOC100527964	ncRNA
MACS_peak_576	chr17	15917192	15917742	+	56.63	NA	intron (NM_017775, intron 7 of 9)	MLT1L|LTR|ERVL-MaLR	-14461	NM_001042698	125150	Hs.593985	NM_001042697	ENSG00000214941	ZSWIM7	SWS1	zinc finger, SWIM-type containing 7	protein-coding
MACS_peak_802	chr20	25666491	25666851	+	56.63	NA	exon (NM_015655, exon 3 of 5)	exon (NM_015655, exon 3 of 5)	10798	NM_015655	26152	Hs.661684	XM_005260702	ENSG00000130684	ZNF337	-	zinc finger protein 337	protein-coding
MACS_peak_875	chr3	30726752	30727272	+	56.57	NA	intron (NM_001024847, intron 6 of 7)	LTR16A1|LTR|ERVL	79018	NM_003242	7048	Hs.604277	NM_001024847	ENSG00000163513	TGFBR2	AAT3|FAA3|LDS1B|LDS2B|MFS2|RIIC|TAAD2|TGFR-2|TGFbeta-RII	transforming growth factor, beta receptor II (70/80kDa)	protein-coding
MACS_peak_744	chr2	143828271	143828739	+	56.55	NA	Intergenic	MLT1G1|LTR|ERVL-MaLR	-58394	NM_018460	55843	Hs.171011	XM_005263714	ENSG00000075884	ARHGAP15	BM046	Rho GTPase activating protein 15	protein-coding
MACS_peak_689	chr2	36787822	36788290	+	56.55	NA	intron (NM_001042548, intron 5 of 8)	intron (NM_001042548, intron 5 of 8)	37276	NM_005102	9637	Hs.258563	XR_244972	ENSG00000171055	FEZ2	HUM3CL	fasciculation and elongation protein zeta 2 (zygin II)	protein-coding
MACS_peak_1196	chr7	55180996	55181825	+	56.55	NA	intron (NM_201282, intron 1 of 15)	intron (NM_201282, intron 1 of 15)	75232	NR_047551	100507500	Hs.720489	NR_047551	ENSG00000224057	EGFR-AS1	-	EGFR antisense RNA 1	ncRNA
MACS_peak_936	chr4	57888365	57889086	+	56.49	NA	intron (NM_000938, intron 18 of 24)	intron (NM_000938, intron 18 of 24)	43616	NM_000938	5431	Hs.602757	XM_005265745	ENSG00000047315	POLR2B	POL2RB|RPB2|hRPB140|hsRPB2	polymerase (RNA) II (DNA directed) polypeptide B, 140kDa	protein-coding
MACS_peak_1398	chr9	125873678	125874013	+	56.46	NA	promoter-TSS (NR_030331)	promoter-TSS (NR_030331)	77	NR_030331	693185		NR_030331	ENSG00000236901	MIR600	MIRN600|hsa-mir-600	microRNA 600	ncRNA
MACS_peak_1351	chr8	129100869	129101338	+	56.44	NA	intron (NR_003367, intron 5 of 7)	intron (NR_003367, intron 5 of 7)	39705	NR_031612	100302175		NR_031612	ENSG00000221176	MIR1207	MIRN1207|hsa-mir-1207	microRNA 1207	ncRNA
MACS_peak_922	chr3	182735614	182735982	+	56.4	NA	intron (NM_020166, intron 17 of 18)	intron (NM_020166, intron 17 of 18)	-37472	NM_020640	54165	Hs.744153	XM_005247539		DCUN1D1	DCNL1|DCUN1L1|RP42|SCCRO|SCRO|Tes3	DCN1, defective in cullin neddylation 1, domain containing 1	protein-coding
MACS_peak_994	chr5	67596488	67596824	+	56.34	NA	3' UTR (NM_181504, exon 10 of 10)	3' UTR (NM_181504, exon 10 of 10)	8260	NM_001242466	5295	Hs.734132	XM_005248542	ENSG00000145675	PIK3R1	AGM7|GRB1|p85|p85-ALPHA	phosphoinositide-3-kinase, regulatory subunit 1 (alpha)	protein-coding
MACS_peak_865	chr22	50712430	50712911	+	56.33	NA	TTS (NM_012401)	TTS (NM_012401)	-3891	NM_002751	5600	Hs.57732	NM_002751	ENSG00000185386	MAPK11	P38B|P38BETA2|PRKM11|SAPK2|SAPK2B|p38-2|p38Beta	mitogen-activated protein kinase 11	protein-coding
MACS_peak_1290	chr8	103207779	103208156	+	56.32	NA	Intergenic	Intergenic	43092	NM_001172477	50484	Hs.512592	NM_001172477	ENSG00000048392	RRM2B	MTDPS8A|MTDPS8B|P53R2	ribonucleotide reductase M2 B (TP53 inducible)	protein-coding
MACS_peak_183	chr1	217711863	217712232	+	56.26	NA	intron (NM_018040, intron 5 of 9)	intron (NM_018040, intron 5 of 9)	92362	NM_018040	55105	Hs.420757	XM_005273174	ENSG00000092978	GPATCH2	CT110|GPATC2|PPP1R30|RP11-361K17.1	G patch domain containing 2	protein-coding
MACS_peak_917	chr3	178712813	178713150	+	56.22	NA	Intergenic	Intergenic	76675	NM_022470	64393	Hs.371609	XM_005247705	ENSG00000172667	ZMAT3	PAG608|WIG-1|WIG1	zinc finger, matrin-type 3	protein-coding
MACS_peak_480	chr14	52050746	52051268	+	56.2	NA	intron (NR_051990, intron 1 of 2)	intron (NR_051990, intron 1 of 2)	15663	NR_051990	100874185	Hs.578226	NR_047477	ENSG00000258537	FRMD6-AS2	RP11-255G12.5	FRMD6 antisense RNA 2	ncRNA
MACS_peak_819	chr20	45836380	45836811	+	56.12	NA	Intergenic	AluSx1|SINE|Alu	40986	NR_037410	100500814		NR_037410		MIR3616	-	microRNA 3616	ncRNA
MACS_peak_700	chr2	64602943	64603281	+	56.1	NA	Intergenic	(CCA)n|Simple_repeat|Simple_repeat	-78215	NM_014181	29094	Hs.372208	NM_014181	ENSG00000119862	LGALSL	GRP	lectin, galactoside-binding-like	protein-coding
MACS_peak_921	chr3	178722922	178723321	+	56.09	NA	Intergenic	L1MA2|LINE|L1	66535	NM_022470	64393	Hs.371609	XM_005247705	ENSG00000172667	ZMAT3	PAG608|WIG-1|WIG1	zinc finger, matrin-type 3	protein-coding
MACS_peak_1298	chr8	103256271	103256700	+	56.09	NA	Intergenic	AluSc8|SINE|Alu	-5139	NM_001172478	50484	Hs.512592	NM_001172477	ENSG00000048392	RRM2B	MTDPS8A|MTDPS8B|P53R2	ribonucleotide reductase M2 B (TP53 inducible)	protein-coding
MACS_peak_1097	chr6	35538386	35539045	+	56.08	NA	Intergenic	LTR33C|LTR|ERVL	-58036	NM_001289395	7287	Hs.485208	XM_005249360	ENSG00000112041	TULP1	LCA15|RP14|TUBL1	tubby like protein 1	protein-coding
MACS_peak_724	chr2	143657847	143658451	+	56.05	NA	intron (NM_001199241, intron 3 of 14)	LTR17|LTR|ERV1	22954	NM_001032998	8942	Hs.470126	XM_005263829	ENSG00000115919	KYNU	-	kynureninase	protein-coding
MACS_peak_378	chr12	66297857	66298264	+	56.02	NA	intron (NM_003483, intron 3 of 4)	intron (NM_003483, intron 3 of 4)	-77306	NR_026825	204010	Hs.558686	NR_026825	ENSG00000241749	RPSAP52	RPSA_17_1251	ribosomal protein SA pseudogene 52	pseudo
MACS_peak_313	chr11	72390033	72390372	+	55.98	NA	Intergenic	Intergenic	-4705	NM_002599	5138	Hs.503163	XM_005274040	ENSG00000186642	PDE2A	CGS-PDE|PDE2A1|PED2A4|cGSPDE	phosphodiesterase 2A, cGMP-stimulated	protein-coding
MACS_peak_603	chr17	75365934	75366334	+	55.98	NA	intron (NM_006640, intron 1 of 10)	intron (NM_006640, intron 1 of 10)	-3138	NM_001113493	10801	Hs.440932	XM_005256958	ENSG00000184640	SEPT9	AF17q25|MSF|MSF1|NAPB|PNUTL4|SINT1|SeptD1	septin 9	protein-coding
MACS_peak_320	chr11	102110264	102110736	+	55.91	NA	Intergenic	Intergenic	-77681	NM_182962	330	Hs.127799	XM_005271534	ENSG00000023445	BIRC3	AIP1|API2|CIAP2|HAIP1|HIAP1|MALT2|MIHC|RNF49|c-IAP2	baculoviral IAP repeat containing 3	protein-coding
MACS_peak_1194	chr7	55117343	55117837	+	55.9	NA	intron (NM_201282, intron 1 of 15)	intron (NM_201282, intron 1 of 15)	30865	NM_005228	1956	Hs.605083	XM_005271746	ENSG00000146648	EGFR	ERBB|ERBB1|HER1|PIG61|mENA	epidermal growth factor receptor	protein-coding
MACS_peak_1406	chr9	137334289	137334629	+	55.86	NA	Intergenic	Intergenic	63202	NR_039816	100616236		NR_039816		MIR4669	-	microRNA 4669	ncRNA
MACS_peak_753	chr2	174935949	174936260	+	55.72	NA	Intergenic	AluJo|SINE|Alu	-105674	NM_001172712	6670	Hs.531587	XM_005246801	ENSG00000172845	SP3	SPR2	Sp3 transcription factor	protein-coding
MACS_peak_1352	chr8	129112504	129113083	+	55.62	NA	intron (NR_003367, intron 7 of 7)	intron (NR_003367, intron 7 of 7)	-49569	NR_031613	100302281		NR_031613	ENSG00000221261	MIR1208	MIRN1208|hsa-mir-1208	microRNA 1208	ncRNA
MACS_peak_929	chr4	757695	758032	+	55.58	NA	intron (NM_006315, intron 9 of 10)	intron (NM_006315, intron 9 of 10)	17773	NR_036511	100129917	Hs.731755	NR_036511	ENSG00000249592	LOC100129917	-	uncharacterized LOC100129917	ncRNA
MACS_peak_189	chr1	225693779	225694438	+	55.52	NA	intron (NM_001008493, intron 11 of 14)	AluSz|SINE|Alu	-77551	NM_194442	3930	Hs.735694	XM_005273125	ENSG00000143815	LBR	DHCR14B|LMN2R|PHA|TDRD18	lamin B receptor	protein-coding
MACS_peak_294	chr11	43754240	43754583	+	55.5	NA	intron (NM_016142, intron 1 of 10)	AluJb|SINE|Alu	52268	NM_016142	51144	Hs.132513	XM_005252960	ENSG00000149084	HSD17B12	KAR|SDR12C1	hydroxysteroid (17-beta) dehydrogenase 12	protein-coding
MACS_peak_577	chr17	15924471	15924823	+	55.41	NA	intron (NM_017775, intron 7 of 9)	AluSx3|SINE|Alu	-21641	NM_001042698	125150	Hs.593985	NM_001042697	ENSG00000214941	ZSWIM7	SWS1	zinc finger, SWIM-type containing 7	protein-coding
MACS_peak_601	chr17	73131141	73131505	+	55.4	NA	TTS (NM_001002033)	TTS (NM_001002033)	-3433	NM_014595	30833	Hs.67201	NM_001252377	ENSG00000125458	NT5C	DNT|DNT1|HEL74|P5N2|PN-I|PN-II|UMPH2|cdN|dNT-1	5', 3'-nucleotidase, cytosolic	protein-coding
MACS_peak_1067	chr5	170841307	170842554	+	55.3	NA	Intergenic	AluSx|SINE|Alu	-4737	NM_003862	8817	Hs.87191	NM_003862	ENSG00000156427	FGF18	FGF-18|ZFGF5	fibroblast growth factor 18	protein-coding
MACS_peak_55	chr1	95001705	95002287	+	55.3	NA	intron (NM_001178096, intron 2 of 4)	MIR|SINE|MIR	5417	NM_001178096	2152	Hs.62192	NM_001178096	ENSG00000117525	F3	CD142|TF|TFA	coagulation factor III (thromboplastin, tissue factor)	protein-coding
MACS_peak_948	chr4	75324956	75325493	+	55.28	NA	Intergenic	L1MA5A|LINE|L1	14371	NM_001657	374	Hs.270833	NM_001657	ENSG00000109321	AREG	AR|CRDGF|SDGF	amphiregulin	protein-coding
MACS_peak_1169	chr7	40906176	40906521	+	55.27	NA	Intergenic	Intergenic	731773	NM_024728	79783	Hs.586313	NM_001193311	ENSG00000175600	SUGCT	C7orf10|DERP13|ORF19	succinylCoA:glutarate-CoA transferase	protein-coding
MACS_peak_830	chr20	62574656	62575073	+	55.21	NA	promoter-TSS (NR_030377)	promoter-TSS (NR_030377)	-785	NR_030377	693232		NR_030377		MIR647	MIRN647|hsa-mir-647	microRNA 647	ncRNA
MACS_peak_1224	chr7	138726945	138727289	+	55.19	NA	Intergenic	AluSc|SINE|Alu	-6342	NM_080660	92092	Hs.659143	XM_005250692	ENSG00000146858	ZC3HAV1L	C7orf39	zinc finger CCCH-type, antiviral 1-like	protein-coding
MACS_peak_766	chr2	191292344	191292871	+	55.17	NA	intron (NM_017694, intron 2 of 7)	AluSq2|SINE|Alu	19526	NM_017694	54842	Hs.744117	XM_005246654	ENSG00000151690	MFSD6	MMR2|hMMR2	major facilitator superfamily domain containing 6	protein-coding
MACS_peak_355	chr12	37991283	37991391	+	55.16	NA	Intergenic	ALR/Alpha|Satellite|centr	-719220	NM_001013620	144245	Hs.259305	XM_005268665		ALG10B	ALG10|KCR1	ALG10B, alpha-1,2-glucosyltransferase	protein-coding
MACS_peak_1091	chr6	30567781	30568985	+	55.02	NA	non-coding (NR_072994, exon 20 of 20)	non-coding (NR_072994, exon 20 of 20)	16274	NR_030615	100126314		NR_030615		MIR877	MIRN877|hsa-mir-877|miRNA877	microRNA 877	ncRNA
MACS_peak_1393	chr9	119624698	119625098	+	55.01	NA	intron (NM_014010, intron 10 of 21)	L2c|LINE|L2	175317	NM_001099679	22954	Hs.591910	XM_005251813	ENSG00000119401	TRIM32	BBS11|HT2A|LGMD2H|TATIP	tripartite motif containing 32	protein-coding
MACS_peak_323	chr11	109990417	109990830	+	55	NA	intron (NM_033390, intron 1 of 5)	MLT1A0|LTR|ERVL-MaLR	26536	NM_033390	85463	Hs.376289	XM_005271715	ENSG00000149289	ZC3H12C	MCPIP3	zinc finger CCCH-type containing 12C	protein-coding
MACS_peak_653	chr19	39222759	39223186	+	54.98	NA	intron (NM_144691, intron 18 of 20)	AluSz|SINE|Alu	12142	NM_144691	147968	Hs.731775	NM_144691	ENSG00000182472	CAPN12	-	calpain 12	protein-coding
MACS_peak_974	chr4	108789415	108789973	+	54.95	NA	intron (NM_001136258, intron 2 of 6)	AluSx1|SINE|Alu	-24726	NM_001136257	166929	Hs.595423	XM_005262793	ENSG00000164023	SGMS2	SMS2	sphingomyelin synthase 2	protein-coding
MACS_peak_32	chr1	41239004	41239352	+	54.92	NA	Intergenic	Intergenic	-10506	NM_004700	9132	Hs.473058	NM_004700	ENSG00000117013	KCNQ4	DFNA2|DFNA2A|KV7.4	potassium voltage-gated channel, KQT-like subfamily, member 4	protein-coding
MACS_peak_73	chr1	153523575	153524155	+	54.88	NA	Intergenic	Intergenic	-2131	NM_002960	6274	Hs.557609	XM_005245426	ENSG00000188015	S100A3	S100E	S100 calcium binding protein A3	protein-coding
MACS_peak_1175	chr7	41729145	41729528	+	54.76	NA	exon (NM_002192, exon 3 of 3)	exon (NM_002192, exon 3 of 3)	-4178	NR_027118	285954	Hs.656869	NR_027118	ENSG00000224116	INHBA-AS1	AC005027.4	INHBA antisense RNA 1	ncRNA
MACS_peak_1146	chr6	160070607	160071016	+	54.71	NA	Intergenic	L2b|LINE|L2	43542	NM_000636	6648	Hs.487046	NM_000636	ENSG00000112096	SOD2	IPOB|MNSOD|MVCD6	superoxide dismutase 2, mitochondrial	protein-coding
MACS_peak_124	chr1	182858718	182859779	+	54.7	NA	Intergenic	Intergenic	50809	NM_001357	1660	Hs.191518	NM_001357	ENSG00000135829	DHX9	DDX9|LKP|NDH2|NDHII|RHA	DEAH (Asp-Glu-Ala-His) box helicase 9	protein-coding
MACS_peak_130	chr1	201428370	201429939	+	54.69	NA	Intergenic	MER81|DNA|hAT-Blackjack	9145	NM_012396	23612	Hs.268557	NM_012396	ENSG00000174307	PHLDA3	TIH1	pleckstrin homology-like domain, family A, member 3	protein-coding
MACS_peak_552	chr16	67970626	67971042	+	54.68	NA	promoter-TSS (NM_002801)	promoter-TSS (NM_002801)	-54	NM_002801	5699	Hs.9661	NM_002801	ENSG00000205220	PSMB10	LMP10|MECL1|beta2i	proteasome (prosome, macropain) subunit, beta type, 10	protein-coding
MACS_peak_222	chr10	24848162	24848578	+	54.68	NA	Intergenic	AluJo|SINE|Alu	92936	NM_001282770	56243	Hs.445885	XM_005252500	ENSG00000120549	KIAA1217	SKT	KIAA1217	protein-coding
MACS_peak_1424	chrX	56794841	56795131	+	54.68	NA	intron (NR_015367, intron 2 of 2)	intron (NR_015367, intron 2 of 2)	-30969	NR_002308	442454	Hs.663220	NR_002308		UQCRBP1	-	ubiquinol-cytochrome c reductase binding protein pseudogene 1	pseudo
MACS_peak_107	chr1	173654309	173654724	+	54.68	NA	Intergenic	HERVIP10FH-int|LTR|ERV1	-15515	NM_198493	339416	Hs.130054	XM_005245116		ANKRD45	CT117|RP3-436N22.4	ankyrin repeat domain 45	protein-coding
MACS_peak_1098	chr6	36572139	36572708	+	54.68	NA	TTS (NM_003017)	TTS (NM_003017)	10333	NM_003017	6428	Hs.405144	NM_003017		SRSF3	SFRS3|SRp20	serine/arginine-rich splicing factor 3	protein-coding
MACS_peak_1125	chr6	56479309	56479770	+	54.68	NA	3' UTR (NM_001723, exon 24 of 24)	3' UTR (NM_001723, exon 24 of 24)	28155	NM_015548	667	Hs.735651	XM_005249310	ENSG00000151914	DST	BP240|BPA|BPAG1|CATX-15|CATX15|D6S1101|DMH|DT|EBSB2|HSAN6|MACF2	dystonin	protein-coding
MACS_peak_424	chr12	96654441	96654902	+	54.63	NA	intron (NM_005230, intron 4 of 4)	L2b|LINE|L2	66464	NM_005230	2004	Hs.46523	NM_005230		ELK3	ERP|NET|SAP2	ELK3, ETS-domain protein (SRF accessory protein 2)	protein-coding
MACS_peak_1413	chrX	3727219	3727570	+	54.57	NA	Intergenic	LTR7|LTR|ERV1	34541	NR_034031	389906	Hs.657302	NR_034031		LOC389906	-	zinc finger protein 839 pseudogene	pseudo
MACS_peak_226	chr10	29743528	29743879	+	54.57	NA	Intergenic	L1MB7|LINE|L1	45202	NR_003930	387647	Hs.660899	NR_003930	ENSG00000224597	PTCHD3P1	RP11-534G20.3	patched domain containing 3 pseudogene 1	pseudo
MACS_peak_1381	chr9	95894395	95894878	+	54.56	NA	intron (NM_004148, intron 1 of 3)	intron (NM_004148, intron 1 of 3)	1934	NM_004148	4814	Hs.494457	NM_004148	ENSG00000131669	NINJ1	NIN1|NINJURIN	ninjurin 1	protein-coding
MACS_peak_525	chr15	60643070	60643501	+	54.55	NA	intron (NM_001002857, intron 12 of 13)	intron (NM_001002857, intron 12 of 13)	46900	NM_004039	302	Hs.511605	XM_005254327	ENSG00000182718	ANXA2	ANX2|ANX2L4|CAL1H|LIP2|LPC2|LPC2D|P36|PAP-IV	annexin A2	protein-coding
MACS_peak_1310	chr8	124534675	124535067	+	54.52	NA	intron (NM_058229, intron 4 of 8)	intron (NM_058229, intron 4 of 8)	9512	NM_148177	114907	Hs.403933	NM_001242463	ENSG00000156804	FBXO32	Fbx32|MAFbx	F-box protein 32	protein-coding
MACS_peak_1434	chrX	89528495	89528779	+	54.51	NA	Intergenic	Intergenic	351697	NM_138960	90316	Hs.592220	NM_138960	ENSG00000153779	TGIF2LX	TGIFLX	TGFB-induced factor homeobox 2-like, X-linked	protein-coding
MACS_peak_207	chr10	24658395	24658714	+	54.51	NA	intron (NM_001282767, intron 2 of 18)	intron (NM_001282767, intron 2 of 18)	-79808	NM_001282769	56243	Hs.445885	XM_005252500	ENSG00000120549	KIAA1217	SKT	KIAA1217	protein-coding
MACS_peak_133	chr1	202474978	202475410	+	54.5	NA	intron (NM_002481, intron 18 of 23)	intron (NM_002481, intron 18 of 23)	-34048	NM_001197131	4660	Hs.444403	XM_005245199	ENSG00000077157	PPP1R12B	MYPT2|PP1bp55	protein phosphatase 1, regulatory subunit 12B	protein-coding
MACS_peak_367	chr12	53870787	53871169	+	54.48	NA	intron (NM_001128913, intron 13 of 13)	intron (NM_001128913, intron 13 of 13)	12726	NR_109828	102157401		NR_109828		PCBP2-OT1	TUC338	PCBP2 overlapping transcript 1 (non-protein coding)	ncRNA
MACS_peak_1299	chr8	103262237	103262787	+	54.45	NA	Intergenic	AluSc5|SINE|Alu	-11166	NM_001172478	50484	Hs.512592	NM_001172477	ENSG00000048392	RRM2B	MTDPS8A|MTDPS8B|P53R2	ribonucleotide reductase M2 B (TP53 inducible)	protein-coding
MACS_peak_1219	chr7	116203339	116203699	+	54.43	NA	Intergenic	L1ME4a|LINE|L1	37107	NM_001172897	857	Hs.74034	NM_001172895	ENSG00000105974	CAV1	BSCL3|CGL3|MSTP085|PPH3|VIP21	caveolin 1, caveolae protein, 22kDa	protein-coding
MACS_peak_238	chr10	47130993	47131376	+	54.35	NA	intron (NR_033957, intron 1 of 3)	intron (NR_033957, intron 1 of 3)	2652	NR_003277	728643	Hs.711067	NR_003277	ENSG00000213412	HNRNPA1P33	-	heterogeneous nuclear ribonucleoprotein A1 pseudogene 33	pseudo
MACS_peak_75	chr1	153526946	153527622	+	54.33	NA	Intergenic	MIRb|SINE|MIR	-5550	NM_002960	6274	Hs.557609	XM_005245426	ENSG00000188015	S100A3	S100E	S100 calcium binding protein A3	protein-coding
MACS_peak_553	chr16	69741737	69742196	+	54.32	NA	Intergenic	L2|LINE|L2	18567	NM_001025433	1728	Hs.406515	XM_005255830	ENSG00000181019	NQO1	DHQU|DIA4|DTD|NMOR1|NMORI|QR1	NAD(P)H dehydrogenase, quinone 1	protein-coding
MACS_peak_702	chr2	101619866	101620672	+	54.29	NA	intron (NM_001098577, intron 2 of 4)	intron (NM_001098577, intron 2 of 4)	1578	NM_001099693	6160	Hs.469473	XM_005264010	ENSG00000071082	RPL31	L31	ribosomal protein L31	protein-coding
MACS_peak_995	chr5	76330670	76330956	+	54.25	NA	intron (NM_018046, intron 2 of 13)	intron (NM_018046, intron 2 of 13)	4603	NM_018046	55109	Hs.634849	NM_018046	ENSG00000164252	AGGF1	GPATC7|GPATCH7|HSU84971|HUS84971|VG5Q	angiogenic factor with G patch and FHA domains 1	protein-coding
MACS_peak_260	chr10	79533467	79533794	+	54.23	NA	Intergenic	Intergenic	-136053	NM_001014797	3778	Hs.144795	XM_005269773	ENSG00000156113	KCNMA1	BKTM|KCa1.1|MaxiK|SAKCA|SLO|SLO-ALPHA|SLO1|bA205K10.1|mSLO1	potassium large conductance calcium-activated channel, subfamily M, alpha member 1	protein-coding
MACS_peak_953	chr4	83725911	83726265	+	54.22	NA	Intergenic	L2c|LINE|L2	-6078	NM_001037582	79966	Hs.379191	NM_001037582	ENSG00000145284	SCD5	ACOD4|FADS4|HSCD5|SCD2|SCD4	stearoyl-CoA desaturase 5	protein-coding
MACS_peak_1408	chr9	137336967	137337191	+	54.17	NA	Intergenic	MSTA|LTR|ERVL-MaLR	65822	NR_039816	100616236		NR_039816		MIR4669	-	microRNA 4669	ncRNA
MACS_peak_1048	chr5	149944977	149946015	+	54.16	NA	Intergenic	AluJb|SINE|Alu	-35146	NM_001166208	11346	Hs.435228	XM_005268368	ENSG00000171992	SYNPO	-	synaptopodin	protein-coding
MACS_peak_173	chr1	212107672	212108213	+	54.1	NA	Intergenic	Intergenic	-100953	NM_001286230	51514	Hs.656473	XM_005273159	ENSG00000143476	DTL	CDT2|DCAF2|L2DTL|RAMP	denticleless E3 ubiquitin protein ligase homolog (Drosophila)	protein-coding
MACS_peak_1017	chr5	135393275	135393895	+	53.87	NA	intron (NM_000358, intron 12 of 16)	intron (NM_000358, intron 12 of 16)	22701	NR_030583	100126299		NR_030583	ENSG00000270123	VTRNA2-1	CBL-3|CBL3|MIR886|MIRN886|VTRNA2|hsa-mir-886|hvg-5|nc886	vault RNA 2-1	ncRNA
MACS_peak_590	chr17	38643709	38644408	+	53.84	NA	intron (NM_032865, intron 3 of 12)	intron (NM_032865, intron 3 of 12)	13796	NM_032865	84951	Hs.438292	XM_005257743	ENSG00000131746	TNS4	CTEN	tensin 4	protein-coding
MACS_peak_63	chr1	143136504	143136942	+	53.81	NA	Intergenic	MLT1H1|LTR|ERVL-MaLR	-423118	NR_046228	100874392	Hs.648245	NR_046228		ANKRD20A12P	-	ankyrin repeat domain 20 family, member A12, pseudogene	pseudo
MACS_peak_1037	chr5	148236753	148237359	+	53.78	NA	Intergenic	Intergenic	30900	NM_000024	154	Hs.2551	XM_005268382	ENSG00000169252	ADRB2	ADRB2R|ADRBR|B2AR|BAR|BETA2AR	adrenoceptor beta 2, surface	protein-coding
MACS_peak_675	chr19	49995192	49997092	+	53.77	NA	TTS (NM_012423)	TTS (NM_012423)	1710	NR_000018	26816		NR_000018		SNORD35A	RNU35|RNU35A|U35	small nucleolar RNA, C/D box 35A	snoRNA
MACS_peak_186	chr1	223966831	223967392	+	53.74	NA	TTS (NM_005426)	TTS (NM_005426)	66563	NM_001031685	7159	Hs.523968	XM_005273246	ENSG00000143514	TP53BP2	53BP2|ASPP2|BBP|P53BP2|PPP1R13A	tumor protein p53 binding protein, 2	protein-coding
MACS_peak_517	chr15	52326494	52326870	+	53.72	NA	intron (NM_002748, intron 1 of 5)	AluSx|SINE|Alu	15271	NM_002748	5597	Hs.411847	XM_005254536	ENSG00000069956	MAPK6	ERK3|HsT17250|PRKM6|p97MAPK	mitogen-activated protein kinase 6	protein-coding
MACS_peak_1083	chr6	24698246	24698677	+	53.71	NA	intron (NM_018473, intron 2 of 2)	intron (NM_018473, intron 2 of 2)	20942	NM_030939	81688	Hs.744857	XM_005249433		C6orf62	Nbla00237|XTP12|dJ30M3.2	chromosome 6 open reading frame 62	protein-coding
MACS_peak_832	chr21	14365184	14365884	+	53.65	NA	Intergenic	ALR/Alpha|Satellite|centr	-44953	NR_026916	149992	Hs.579474	NR_026916		ANKRD30BP2	C21orf99|CT85|CTSP-1|CTSP1	ankyrin repeat domain 30B pseudogene 2	pseudo
MACS_peak_1320	chr8	128900609	128901048	+	53.64	NA	Intergenic	MLT1D|LTR|ERVL-MaLR	-2046	NR_003367	5820	Hs.675281	NR_003367	ENSG00000249859	PVT1	LINC00079|NCRNA00079	Pvt1 oncogene (non-protein coding)	ncRNA
MACS_peak_597	chr17	60694981	60695388	+	53.62	NA	Intergenic	Intergenic	-9578	NM_006039	9902	Hs.7835	NM_006039	ENSG00000011028	MRC2	CD280|CLEC13E|ENDO180|UPARAP	mannose receptor, C type 2	protein-coding
MACS_peak_265	chr10	99436580	99437118	+	53.6	NA	TTS (NM_021732)	TTS (NM_021732)	10166	NM_021732	60370	Hs.23918	NM_021732	ENSG00000119986	AVPI1	PP5395|RP11-548K23.7|VIP32|VIT32	arginine vasopressin-induced 1	protein-coding
MACS_peak_797	chr20	10640431	10641213	+	53.57	NA	intron (NM_000214, intron 3 of 25)	intron (NM_000214, intron 3 of 25)	-10479	NR_106930	102465525		NR_106930		MIR6870	hsa-mir-6870	microRNA mir-6870	ncRNA
MACS_peak_1261	chr8	22925076	22925632	+	53.44	NA	promoter-TSS (NR_038873)	promoter-TSS (NR_038873)	-388	NR_038873	286059	Hs.306673	NR_038873	ENSG00000246130	RP11-875O11.2	-	tumor necrosis factor receptor superfamily, member 10d, decoy with truncated death domain pseudogene	pseudo
MACS_peak_564	chr16	87884758	87885502	+	53.44	NA	intron (NM_003486, intron 2 of 9)	intron (NM_003486, intron 2 of 9)	-16864	NR_106833	102465464		NR_106833		MIR6775	hsa-mir-6775	microRNA mir-6775	ncRNA
MACS_peak_494	chr14	103812629	103813285	+	53.44	NA	Intergenic	MER65-int|LTR|ERV1	8771	NR_002964	677811	Hs.658237	NR_002964		SNORA28	ACA28	small nucleolar RNA, H/ACA box 28	snoRNA
MACS_peak_1254	chr8	22888600	22889235	+	53.44	NA	intron (NR_027140, intron 1 of 8)	AluJb|SINE|Alu	31825	NM_015178	23221	Hs.372688	NM_001160036	ENSG00000008853	RHOBTB2	DBC2	Rho-related BTB domain containing 2	protein-coding
MACS_peak_574	chr17	8279953	8280304	+	53.41	NA	TTS (NM_000987)	TTS (NM_000987)	-5270	NM_213597	124751	Hs.304604	XM_005256443	ENSG00000184619	KRBA2	-	KRAB-A domain containing 2	protein-coding
MACS_peak_548	chr16	48397287	48397650	+	53.41	NA	TTS (NR_040677)	TTS (NR_040677)	2316	NM_001006610	6477	Hs.706828	NM_001006610	ENSG00000196470	SIAH1	SIAH1A	siah E3 ubiquitin protein ligase 1	protein-coding
MACS_peak_1383	chr9	100955349	100955790	+	53.4	NA	promoter-TSS (NM_052820)	promoter-TSS (NM_052820)	-613	NM_052820	7464	Hs.113094	NM_003389	ENSG00000106789	CORO2A	CLIPINB|IR10|WDR2	coronin, actin binding protein, 2A	protein-coding
MACS_peak_481	chr14	52073626	52074071	+	53.36	NA	intron (NM_001042481, intron 2 of 14)	Ricksha_c|DNA|MuDR	-7178	NR_047477	100874185	Hs.578226	NR_047477	ENSG00000258537	FRMD6-AS2	RP11-255G12.5	FRMD6 antisense RNA 2	ncRNA
MACS_peak_457	chr13	99098186	99098565	+	53.36	NA	exon (NM_005766, exon 25 of 27)	exon (NM_005766, exon 25 of 27)	76004	NM_003576	8428	Hs.508514	XM_005254077	ENSG00000102572	STK24	HEL-S-95|MST3|MST3B|STE20|STK3	serine/threonine kinase 24	protein-coding
MACS_peak_274	chr11	9611819	9612224	+	53.31	NA	TTS (NM_001143976)	TTS (NM_001143976)	15787	NM_001143976	7465	Hs.249441	XM_005253118	ENSG00000166483	WEE1	WEE1A|WEE1hu	WEE1 G2 checkpoint kinase	protein-coding
MACS_peak_240	chr10	47135083	47135838	+	53.29	NA	intron (NR_033957, intron 1 of 3)	intron (NR_033957, intron 1 of 3)	-1624	NR_003277	728643	Hs.711067	NR_003277	ENSG00000213412	HNRNPA1P33	-	heterogeneous nuclear ribonucleoprotein A1 pseudogene 33	pseudo
MACS_peak_230	chr10	29898686	29899126	+	53.29	NA	intron (NM_003174, intron 3 of 35)	MER52A|LTR|ERV1	-7631	NR_030634	100126327		NR_030634	ENSG00000216035	MIR938	MIRN938|hsa-mir-938	microRNA 938	ncRNA
MACS_peak_1182	chr7	41740797	41742685	+	53.28	NA	intron (NM_002192, intron 1 of 2)	intron (NM_002192, intron 1 of 2)	965	NM_002192	3624	Hs.583348	NM_002192		INHBA	EDF|FRP	inhibin, beta A	protein-coding
MACS_peak_60	chr1	113499995	113500448	+	53.26	NA	non-coding (NR_103743, exon 1 of 3)	non-coding (NR_103743, exon 1 of 3)	1184	NR_103744	100506392	Hs.418285	NR_103743	ENSG00000226419	SLC16A1-AS1	RP11-31F15.1	SLC16A1 antisense RNA 1	ncRNA
MACS_peak_241	chr10	47140404	47141021	+	53.22	NA	intron (NR_033957, intron 1 of 3)	MIR|SINE|MIR	-6876	NR_003277	728643	Hs.711067	NR_003277	ENSG00000213412	HNRNPA1P33	-	heterogeneous nuclear ribonucleoprotein A1 pseudogene 33	pseudo
MACS_peak_1107	chr6	43585320	43585683	+	53.21	NA	3' UTR (NM_006502, exon 11 of 11)	3' UTR (NM_006502, exon 11 of 11)	9589	NM_001286216	54676	Hs.485449	XM_005249195	ENSG00000172432	GTPBP2	-	GTP binding protein 2	protein-coding
MACS_peak_489	chr14	70501379	70501742	+	53.21	NA	Intergenic	Intergenic	45374	NM_001130417	6547	Hs.337696	XM_005268017	ENSG00000100678	SLC8A3	NCX3	solute carrier family 8 (sodium/calcium exchanger), member 3	protein-coding
MACS_peak_787	chr2	234105426	234105789	+	53.21	NA	intron (NM_001017915, intron 23 of 25)	intron (NM_001017915, intron 23 of 25)	-54610	NM_198890	55054	Hs.529322	XM_005246082	ENSG00000085978	ATG16L1	APG16L|ATG16A|ATG16L|IBD10|WDR30	autophagy related 16-like 1 (S. cerevisiae)	protein-coding
MACS_peak_610	chr18	47108219	47108513	+	53.21	NA	intron (NM_006033, intron 6 of 9)	intron (NM_006033, intron 6 of 9)	19939	NM_006033	9388	Hs.465102	XM_005258390	ENSG00000101670	LIPG	EDL|EL|PRO719	lipase, endothelial	protein-coding
MACS_peak_1319	chr8	128895231	128895648	+	53.19	NA	Intergenic	Intergenic	-7435	NR_003367	5820	Hs.675281	NR_003367	ENSG00000249859	PVT1	LINC00079|NCRNA00079	Pvt1 oncogene (non-protein coding)	ncRNA
MACS_peak_532	chr15	67393073	67393625	+	53.14	NA	intron (NM_005902, intron 1 of 8)	intron (NM_005902, intron 1 of 8)	-24705	NM_001145102	4088	Hs.742270	XM_005254383	ENSG00000166949	SMAD3	HSPC193|HsT17436|JV15-2|LDS1C|LDS3|MADH3	SMAD family member 3	protein-coding
MACS_peak_1131	chr6	101301310	101301681	+	53.13	NA	intron (NM_006828, intron 3 of 41)	AluSx|SINE|Alu	27753	NM_022091	10973	Hs.733060	XM_005266803	ENSG00000112249	ASCC3	ASC1p200|HELIC1|RNAH	activating signal cointegrator 1 complex subunit 3	protein-coding
MACS_peak_1202	chr7	75954404	75954868	+	53.1	NA	Intergenic	Intergenic	22761	NM_001540	3315	Hs.520973	NM_001540	ENSG00000106211	HSPB1	CMT2F|HEL-S-102|HMN2B|HS.76067|HSP27|HSP28|Hsp25|SRP27	heat shock 27kDa protein 1	protein-coding
MACS_peak_918	chr3	178715333	178715833	+	53.1	NA	Intergenic	LTR1B|LTR|ERV1	74073	NM_022470	64393	Hs.371609	XM_005247705	ENSG00000172667	ZMAT3	PAG608|WIG-1|WIG1	zinc finger, matrin-type 3	protein-coding
MACS_peak_555	chr16	70804936	70805426	+	53.1	NA	intron (NR_034083, intron 5 of 5)	intron (NR_034083, intron 5 of 5)	16218	NR_034083	100130894	Hs.678899	NR_034083	ENSG00000214353	VAC14-AS1	RP11-394B2.4	VAC14 antisense RNA 1	ncRNA
MACS_peak_349	chr12	6427049	6427616	+	53.1	NA	intron (NM_001144857, intron 9 of 14)	intron (NM_001144857, intron 9 of 14)	5515	NM_001144857	55200	Hs.631660	XM_005253704	ENSG00000008323	PLEKHG6	MyoGEF	pleckstrin homology domain containing, family G (with RhoGef domain) member 6	protein-coding
MACS_peak_171	chr1	209975352	209977133	+	53.1	NA	intron (NM_006147, intron 1 of 8)	intron (NM_006147, intron 1 of 8)	3278	NM_001206696	3664	Hs.591415	XM_005273118	ENSG00000117595	IRF6	LPS|OFC6|PIT|PPS|PPS1|VWS|VWS1	interferon regulatory factor 6	protein-coding
MACS_peak_947	chr4	75324452	75324903	+	53.1	NA	Intergenic	Intergenic	13824	NM_001657	374	Hs.270833	NM_001657	ENSG00000109321	AREG	AR|CRDGF|SDGF	amphiregulin	protein-coding
MACS_peak_690	chr2	36791544	36792003	+	53.1	NA	intron (NM_001042548, intron 5 of 8)	L2a|LINE|L2	33559	NM_005102	9637	Hs.258563	XR_244972	ENSG00000171055	FEZ2	HUM3CL	fasciculation and elongation protein zeta 2 (zygin II)	protein-coding
MACS_peak_1054	chr5	150435382	150435819	+	53.1	NA	intron (NM_001252385, intron 6 of 17)	MIRb|SINE|MIR	9092	NM_001258455	10318	Hs.731557	XM_005268355	ENSG00000145901	TNIP1	ABIN-1|NAF1|VAN|nip40-1	TNFAIP3 interacting protein 1	protein-coding
MACS_peak_44	chr1	67456618	67457163	+	53.1	NA	Intergenic	Intergenic	60964	NM_001077704	57708	Hs.605432	XM_005271075	ENSG00000198160	MIER1	ER1|MI-ER1	mesoderm induction early response 1, transcriptional regulator	protein-coding
MACS_peak_703	chr2	102521944	102522405	+	53.1	NA	Intergenic	MER51C|LTR|ERV1	-77753	NR_103791	100506328	Hs.516245	XR_244877		LINC01127	-	long intergenic non-protein coding RNA 1127	ncRNA
MACS_peak_763	chr2	191286276	191286757	+	53.1	NA	intron (NM_017694, intron 2 of 7)	AluJr|SINE|Alu	13435	NM_017694	54842	Hs.744117	XM_005246654	ENSG00000151690	MFSD6	MMR2|hMMR2	major facilitator superfamily domain containing 6	protein-coding
MACS_peak_631	chr19	6703207	6703502	+	53.09	NA	intron (NM_000064, intron 17 of 40)	AluSx1|SINE|Alu	17308	NM_000064	718	Hs.529053	NM_000064	ENSG00000125730	C3	AHUS5|ARMD9|ASP|C3a|C3b|CPAMD1|HEL-S-62p	complement component 3	protein-coding
MACS_peak_1213	chr7	116180000	116180762	+	53.09	NA	intron (NM_001172895, intron 2 of 2)	intron (NM_001172895, intron 2 of 2)	13969	NM_001172897	857	Hs.74034	NM_001172895	ENSG00000105974	CAV1	BSCL3|CGL3|MSTP085|PPH3|VIP21	caveolin 1, caveolae protein, 22kDa	protein-coding
MACS_peak_1313	chr8	126446259	126447402	+	53.05	NA	intron (NM_025195, intron 2 of 2)	intron (NM_025195, intron 2 of 2)	2379	NM_001282985	10221	Hs.444947	XM_005250752	ENSG00000173334	TRIB1	C8FW|GIG-2|GIG2|SKIP1|TRB-1|TRB1	tribbles pseudokinase 1	protein-coding
MACS_peak_791	chr2	239781437	239781815	+	53.04	NA	intron (NM_001271893, intron 1 of 1)	L2b|LINE|L2	24953	NM_001271893	117581	Hs.422585	NM_001271893	ENSG00000233608	TWIST2	DERMO1|FFDD3|SETLSS|bHLHa39	twist family bHLH transcription factor 2	protein-coding
MACS_peak_1388	chr9	114699741	114700114	+	52.9	NA	Intergenic	Intergenic	5547	NR_039814	100616114		NR_039814		MIR4668	-	microRNA 4668	ncRNA
MACS_peak_1337	chr8	128974407	128974790	+	52.88	NA	intron (NR_003367, intron 2 of 7)	intron (NR_003367, intron 2 of 7)	1719	NR_031610	100302161		NR_031610	ENSG00000221771	MIR1205	MIRN1205|hsa-mir-1205	microRNA 1205	ncRNA
MACS_peak_52	chr1	89245448	89245769	+	52.87	NA	intron (NM_006256, intron 6 of 21)	MER119|DNA|hAT-Charlie	95686	NM_006256	5586	Hs.440833	XM_005271031	ENSG00000065243	PKN2	PAK2|PRK2|PRKCL2|PRO2042|Pak-2	protein kinase N2	protein-coding
MACS_peak_1282	chr8	79749882	79750454	+	52.86	NA	Intergenic	MLT1H|LTR|ERVL-MaLR	-32410	NM_000880	3574	Hs.591873	NM_000880	ENSG00000104432	IL7	IL-7	interleukin 7	protein-coding
MACS_peak_5	chr1	8071030	8071591	+	52.86	NA	TTS (NM_018948)	TTS (NM_018948)	15083	NM_018948	54206	Hs.605445	XM_005263477	ENSG00000116285	ERRFI1	GENE-33|MIG-6|MIG6|RALT	ERBB receptor feedback inhibitor 1	protein-coding
MACS_peak_688	chr2	36690728	36691334	+	52.86	NA	intron (NM_016441, intron 4 of 16)	Tigger15a|DNA|TcMar-Tigger	107661	NM_016441	51232	Hs.699247	XM_005264357	ENSG00000150938	CRIM1	CRIM-1|S52	cysteine rich transmembrane BMP regulator 1 (chordin-like)	protein-coding
MACS_peak_1411	chrUn_gl000214	47017	47370	+	52.84	NA	NA	MER52A|LTR|ERV1	NA	NA	4663				NA	NAC	neuroacanthocytosis	unknown
MACS_peak_88	chr1	169430259	169430703	+	52.83	NA	Intergenic	Intergenic	24727	NM_006996	10560	Hs.30246	XM_005244840	ENSG00000117479	SLC19A2	TC1|THMD1|THT1|THTR1|TRMA	solute carrier family 19 (thiamine transporter), member 2	protein-coding
MACS_peak_738	chr2	143809950	143810376	+	52.82	NA	Intergenic	THE1B-int|LTR|ERVL-MaLR	-76736	NM_018460	55843	Hs.171011	XM_005263714	ENSG00000075884	ARHGAP15	BM046	Rho GTPase activating protein 15	protein-coding
MACS_peak_919	chr3	178717841	178718074	+	52.82	NA	Intergenic	Intergenic	71699	NM_022470	64393	Hs.371609	XM_005247705	ENSG00000172667	ZMAT3	PAG608|WIG-1|WIG1	zinc finger, matrin-type 3	protein-coding
MACS_peak_687	chr2	32054698	32055061	+	52.79	NA	Intergenic	L1MA2|LINE|L1	180819	NM_001137602	51072	Hs.444969	XM_005264351	ENSG00000162959	MEMO1	C2orf4|MEMO|NS5ATP7	mediator of cell motility 1	protein-coding
MACS_peak_1303	chr8	119072625	119073296	+	52.78	NA	intron (NM_000127, intron 1 of 10)	intron (NM_000127, intron 1 of 10)	51098	NM_000127	2131	Hs.492618	NM_000127		EXT1	EXT|LGCR|LGS|TRPS2|TTV	exostosin glycosyltransferase 1	protein-coding
MACS_peak_1415	chrX	3732731	3733188	+	52.74	NA	Intergenic	CpG	28976	NR_034031	389906	Hs.657302	NR_034031		LOC389906	-	zinc finger protein 839 pseudogene	pseudo
MACS_peak_539	chr15	89171678	89171976	+	52.71	NA	intron (NM_022767, intron 2 of 3)	intron (NM_022767, intron 2 of 3)	7300	NM_022767	64782	Hs.436102	XM_005254966	ENSG00000181026	AEN	ISG20L1|pp12744	apoptosis enhancing nuclease	protein-coding
MACS_peak_1087	chr6	24703038	24703438	+	52.71	NA	3' UTR (NM_001160094, exon 4 of 4)	3' UTR (NM_001160094, exon 4 of 4)	16165	NM_030939	81688	Hs.744857	XM_005249433		C6orf62	Nbla00237|XTP12|dJ30M3.2	chromosome 6 open reading frame 62	protein-coding
MACS_peak_225	chr10	28895201	28895580	+	52.71	NA	intron (NM_016628, intron 7 of 13)	intron (NM_016628, intron 7 of 13)	60065	NR_049851	100847088		NR_049851		MIR5586	-	microRNA 5586	ncRNA
MACS_peak_558	chr16	87438674	87439158	+	52.66	NA	TTS (NM_015144)	TTS (NM_015144)	13115	NM_022818	81631	Hs.356061	XM_005256184	ENSG00000140941	MAP1LC3B	ATG8F|LC3B|MAP1A/1BLC3|MAP1LC3B-a	microtubule-associated protein 1 light chain 3 beta	protein-coding
MACS_peak_1367	chr9	12802373	12802905	+	52.66	NA	intron (NM_203403, intron 1 of 1)	MSTA|LTR|ERVL-MaLR	27627	NM_203403	286343	Hs.445356	XM_005251443		LURAP1L	C9orf150|bA3L8.2	leucine rich adaptor protein 1-like	protein-coding
MACS_peak_632	chr19	6703557	6704094	+	52.66	NA	intron (NM_000064, intron 17 of 40)	AluSx|SINE|Alu	16837	NM_000064	718	Hs.529053	NM_000064	ENSG00000125730	C3	AHUS5|ARMD9|ASP|C3a|C3b|CPAMD1|HEL-S-62p	complement component 3	protein-coding
MACS_peak_163	chr1	208305137	208305757	+	52.61	NA	intron (NM_025179, intron 4 of 31)	intron (NM_025179, intron 4 of 31)	112218	NM_025179	5362	Hs.497626	XM_005273164	ENSG00000076356	PLXNA2	OCT|PLXN2	plexin A2	protein-coding
MACS_peak_1390	chr9	119611298	119611597	+	52.58	NA	intron (NM_014010, intron 10 of 21)	MER21B|LTR|ERVL	161866	NM_001099679	22954	Hs.591910	XM_005251813	ENSG00000119401	TRIM32	BBS11|HT2A|LGMD2H|TATIP	tripartite motif containing 32	protein-coding
MACS_peak_939	chr4	75259446	75259783	+	52.58	NA	Intergenic	L2a|LINE|L2	28754	NM_001432	2069	Hs.115263	NM_001432	ENSG00000124882	EREG	ER	epiregulin	protein-coding
MACS_peak_562	chr16	87876279	87876729	+	52.57	NA	intron (NM_003486, intron 2 of 9)	intron (NM_003486, intron 2 of 9)	-8238	NR_106833	102465464		NR_106833		MIR6775	hsa-mir-6775	microRNA mir-6775	ncRNA
MACS_peak_1331	chr8	128961751	128962699	+	52.56	NA	intron (NR_003367, intron 2 of 7)	intron (NR_003367, intron 2 of 7)	-1256	NR_103558	641384	Hs.629674	NM_001037234		TMEM75	-	transmembrane protein 75	ncRNA
MACS_peak_1167	chr7	30416696	30417065	+	52.55	NA	Intergenic	Intergenic	7214	NR_002186	222161	Hs.112423	NR_002186		DKFZP586I1420	-	uncharacterized protein DKFZp586I1420	pseudo
MACS_peak_790	chr2	239364427	239364796	+	52.55	NA	Intergenic	L1M3f|LINE|L1	28985	NM_001040445	51665	Hs.516788	XM_005246080	ENSG00000065802	ASB1	ASB-1	ankyrin repeat and SOCS box containing 1	protein-coding
MACS_peak_582	chr17	27076199	27076628	+	52.48	NA	exon (NM_004295, exon 7 of 7)	exon (NM_004295, exon 7 of 7)	5390	NM_004295	9618	Hs.8375	NM_004295	ENSG00000076604	TRAF4	CART1|MLN62|RNF83	TNF receptor-associated factor 4	protein-coding
MACS_peak_165	chr1	209774403	209775056	+	52.46	NA	intron (NM_020439, intron 3 of 12)	L2a|LINE|L2	17684	NM_020439	57172	Hs.199068	XM_005273208	ENSG00000008118	CAMK1G	CLICK3|CLICKIII|VWS1|dJ272L16.1	calcium/calmodulin-dependent protein kinase IG	protein-coding
MACS_peak_711	chr2	112183856	112184175	+	52.44	NA	intron (NR_015395, intron 1 of 1)	Tigger3a|DNA|TcMar-Tigger	68677	NR_024373	541471	Hs.562920	NR_015395	ENSG00000172965	MIR4435-1HG	AGD2|LINC00978	MIR4435-1 host gene (non-protein coding)	ncRNA
MACS_peak_206	chr10	24607627	24607946	+	52.44	NA	intron (NM_001282767, intron 2 of 18)	MER119|DNA|hAT-Charlie	43172	NR_030334	693188		NR_030334		MIR603	MIRN603|hsa-mir-603	microRNA 603	ncRNA
MACS_peak_368	chr12	53877078	53877709	+	52.4	NA	exon (NM_006301, exon 10 of 15)	exon (NM_006301, exon 10 of 15)	16051	NM_006301	7786	Hs.713539	XM_005269138	ENSG00000139625	MAP3K12	DLK|MEKK12|MUK|ZPK|ZPKP1	mitogen-activated protein kinase kinase kinase 12	protein-coding
MACS_peak_1439	chrX	143794111	143794347	+	52.38	NA	Intergenic	AluJb|SINE|Alu	-534878	NM_001009614	494118	Hs.551270	NM_001009614		SPANXN1	CT11.6	SPANX family, member N1	protein-coding
MACS_peak_1060	chr5	150447868	150448341	+	52.38	NA	intron (NM_001252390, intron 1 of 17)	intron (NM_001252390, intron 1 of 17)	-3412	NM_001258456	10318	Hs.731557	XM_005268355	ENSG00000145901	TNIP1	ABIN-1|NAF1|VAN|nip40-1	TNFAIP3 interacting protein 1	protein-coding
MACS_peak_606	chr17_gl000205_random	136202	136595	+	52.36	NA	Intergenic	CER|Satellite|Satellite	19775	NR_003682	403340	Hs.572501	NR_003682		MGC70870	-	C-terminal binding protein 2 pseudogene	pseudo
MACS_peak_633	chr19	6705516	6705817	+	52.34	NA	intron (NM_000064, intron 17 of 40)	AluSx|SINE|Alu	14996	NM_000064	718	Hs.529053	NM_000064	ENSG00000125730	C3	AHUS5|ARMD9|ASP|C3a|C3b|CPAMD1|HEL-S-62p	complement component 3	protein-coding
MACS_peak_747	chr2	151325257	151325679	+	52.33	NA	3' UTR (NM_005168, exon 6 of 6)	3' UTR (NM_005168, exon 6 of 6)	18741	NM_001254738	390	Hs.713765	NM_001254738	ENSG00000115963	RND3	ARHE|Rho8|RhoE|memB	Rho family GTPase 3	protein-coding
MACS_peak_231	chr10	42691041	42691412	+	52.33	NA	Intergenic	L1MA5A|LINE|L1	172267	NR_024380	441666	Hs.255729	NR_024380	ENSG00000215146	LOC441666	-	zinc finger protein 91 pseudogene	pseudo
MACS_peak_210	chr10	24687489	24687726	+	52.24	NA	intron (NM_001282767, intron 3 of 18)	MER50|LTR|ERV1	-50755	NM_001282769	56243	Hs.445885	XM_005252500	ENSG00000120549	KIAA1217	SKT	KIAA1217	protein-coding
MACS_peak_896	chr3	122612311	122612766	+	52.23	NA	Intergenic	Intergenic	7178	NR_024618	100129550	Hs.61558	XR_241452	ENSG00000273033	LOC100129550	-	uncharacterized LOC100129550	ncRNA
MACS_peak_381	chr12	66360633	66361927	+	52.2	NA	Intergenic	Intergenic	56226	NR_106722	102464827		NR_106722		MIR6074	hsa-mir-6074	microRNA mir-6074	ncRNA
MACS_peak_316	chr11	93461639	93462478	+	52.16	NA	intron (NM_033395, intron 25 of 29)	intron (NM_033395, intron 25 of 29)	1754	NR_003028	684959	Hs.738736	NR_003028	ENSG00000207112	SNORA25	ACA25	small nucleolar RNA, H/ACA box 25	snoRNA
MACS_peak_676	chr19	51297497	51298195	+	52.13	NA	intron (NM_033068, intron 9 of 10)	intron (NM_033068, intron 9 of 10)	4174	NM_033068	93650	Hs.293394	NM_033068	ENSG00000142513	ACPT	-	acid phosphatase, testicular	protein-coding
MACS_peak_371	chr12	53881586	53882234	+	52.13	NA	intron (NM_001193511, intron 1 of 13)	intron (NM_001193511, intron 1 of 13)	11534	NM_006301	7786	Hs.713539	XM_005269138	ENSG00000139625	MAP3K12	DLK|MEKK12|MUK|ZPK|ZPKP1	mitogen-activated protein kinase kinase kinase 12	protein-coding
MACS_peak_678	chr2	3273105	3273478	+	52.12	NA	intron (NM_003310, intron 3 of 8)	(CTCA)n|Simple_repeat|Simple_repeat	108362	NM_003310	7260	Hs.502770	XM_005264706	ENSG00000032389	TSSC1	-	tumor suppressing subtransferable candidate 1	protein-coding
MACS_peak_660	chr19	46666415	46666718	+	52.09	NA	Intergenic	L1PA12|LINE|L1	15066	NM_001135113	147920	Hs.99376	NM_001002915	ENSG00000204866	IGFL2	UNQ645|VPRI645	IGF-like family member 2	protein-coding
MACS_peak_43	chr1	59248253	59249117	+	52.02	NA	exon (NM_002228, exon 1 of 1)	exon (NM_002228, exon 1 of 1)	1100	NM_002228	3725	Hs.696684	NM_002228	ENSG00000177606	JUN	AP-1|AP1|c-Jun	jun proto-oncogene	protein-coding
MACS_peak_1322	chr8	128905726	128906372	+	52.01	NA	intron (NR_003367, intron 1 of 7)	MER94|DNA|hAT-Blackjack	3175	NR_003367	5820	Hs.675281	NR_003367	ENSG00000249859	PVT1	LINC00079|NCRNA00079	Pvt1 oncogene (non-protein coding)	ncRNA
MACS_peak_831	chr21	9653400	9653662	+	51.98	NA	Intergenic	Intergenic	-172301	NR_037421	100500862		NR_037421		MIR3648	-	microRNA 3648	ncRNA
MACS_peak_13	chr1	17731825	17732129	+	51.97	NA	Intergenic	AluSz|SINE|Alu	33082	NM_001136204	55920	Hs.380857	NM_001136204	ENSG00000179051	RCC2	TD-60	regulator of chromosome condensation 2	protein-coding
MACS_peak_1359	chr8	141672582	141672942	+	51.91	NA	intron (NM_005607, intron 31 of 31)	intron (NM_005607, intron 31 of 31)	-27116	NM_012154	27161	Hs.743313	NM_001164623	ENSG00000123908	AGO2	EIF2C2|Q10	argonaute RISC catalytic component 2	protein-coding
MACS_peak_495	chr14	105401032	105401407	+	51.9	NA	Intergenic	Intergenic	10032	NM_138790	122618	Hs.407101	XM_005267319	ENSG00000166428	PLD4	C14orf175	phospholipase D family, member 4	protein-coding
MACS_peak_559	chr16	87872673	87873048	+	51.9	NA	intron (NM_003486, intron 5 of 9)	intron (NM_003486, intron 5 of 9)	-4594	NR_106833	102465464		NR_106833		MIR6775	hsa-mir-6775	microRNA mir-6775	ncRNA
MACS_peak_1292	chr8	103211534	103211998	+	51.89	NA	Intergenic	MSTA|LTR|ERVL-MaLR	39293	NM_001172477	50484	Hs.512592	NM_001172477	ENSG00000048392	RRM2B	MTDPS8A|MTDPS8B|P53R2	ribonucleotide reductase M2 B (TP53 inducible)	protein-coding
MACS_peak_628	chr19	6692016	6692329	+	51.88	NA	intron (NM_000064, intron 26 of 40)	AluJb|SINE|Alu	-21573	NM_172014	8740	Hs.129708	XM_005259670	ENSG00000125735	TNFSF14	CD258|HVEML|LIGHT|LTg|TR2	tumor necrosis factor (ligand) superfamily, member 14	protein-coding
MACS_peak_751	chr2	174762793	174763289	+	51.87	NA	Intergenic	L2|LINE|L2	65906	NM_001017371	6670	Hs.531587	XM_005246801	ENSG00000172845	SP3	SPR2	Sp3 transcription factor	protein-coding
MACS_peak_1050	chr5	150420646	150421553	+	51.86	NA	intron (NM_001252385, intron 11 of 17)	AluJr|SINE|Alu	21100	NM_002084	2878	Hs.386793	NM_002084	ENSG00000211445	GPX3	GPx-P|GSHPx-3|GSHPx-P	glutathione peroxidase 3 (plasma)	protein-coding
MACS_peak_537	chr15	76234461	76234766	+	51.85	NA	3' UTR (NM_138573, exon 6 of 6)	3' UTR (NM_138573, exon 6 of 6)	-9142	NR_003136	692224	Hs.591115	NR_003136		FBXO22-AS1	FBXO22OS|FISTC1OS|HsT18082|NCRNA00053	FBXO22 antisense RNA 1	ncRNA
MACS_peak_78	chr1	153535160	153536661	+	51.85	NA	intron (NM_005978, intron 2 of 2)	MIR3|SINE|MIR	2396	NM_005978	6273	Hs.516484	NM_005978	ENSG00000196754	S100A2	CAN19|S100L	S100 calcium binding protein A2	protein-coding
MACS_peak_1316	chr8	128883003	128883693	+	51.8	NA	Intergenic	Intergenic	-19526	NR_003367	5820	Hs.675281	NR_003367	ENSG00000249859	PVT1	LINC00079|NCRNA00079	Pvt1 oncogene (non-protein coding)	ncRNA
MACS_peak_436	chr13	41118184	41118454	+	51.79	NA	Intergenic	Tigger3b|DNA|TcMar-Tigger	-63176	NR_024505	646982	Hs.287664	NR_024505		LINC00598	RP11-350A18.1|TTL	long intergenic non-protein coding RNA 598	ncRNA
MACS_peak_471	chr14	21669483	21669892	+	51.79	NA	non-coding (NR_038970, exon 1 of 1)	non-coding (NR_038970, exon 1 of 1)	3975	NR_038970	283624	Hs.525210	NR_038970	ENSG00000258441	LINC00641	-	long intergenic non-protein coding RNA 641	ncRNA
MACS_peak_1364	chr9	4707191	4707530	+	51.77	NA	TTS (NM_017913)	TTS (NM_017913)	18867	NM_001199856	50808	Hs.732022	NM_001199852		AK3	AK3L1|AK6|AKL3L|AKL3L1|FIX	adenylate kinase 3	protein-coding
MACS_peak_756	chr2	178089224	178089614	+	51.76	NA	TTS (NM_194247)	TTS (NM_194247)	11965	NR_049831	100846999		NR_049831		MIR4444-2	-	microRNA 4444-2	ncRNA
MACS_peak_1354	chr8	129114816	129115466	+	51.74	NA	Intergenic	MLT1C|LTR|ERVL-MaLR	-47221	NR_031613	100302281		NR_031613	ENSG00000221261	MIR1208	MIRN1208|hsa-mir-1208	microRNA 1208	ncRNA
MACS_peak_578	chr17	16066691	16066895	+	51.72	NA	intron (NM_001190440, intron 4 of 44)	L1MB7|LINE|L1	31160	NM_001190438	9611	Hs.462323	XM_005256866	ENSG00000141027	NCOR1	N-CoR|N-CoR1|TRAC1|hN-CoR	nuclear receptor corepressor 1	protein-coding
MACS_peak_376	chr12	66284808	66285416	+	51.72	NA	intron (NM_003483, intron 3 of 4)	intron (NM_003483, intron 3 of 4)	-64358	NR_026825	204010	Hs.558686	NR_026825	ENSG00000241749	RPSAP52	RPSA_17_1251	ribosomal protein SA pseudogene 52	pseudo
MACS_peak_58	chr1	112267359	112267665	+	51.72	NA	3' UTR (NM_198926, exon 2 of 2)	3' UTR (NM_198926, exon 2 of 2)	14534	NM_019099	55924	Hs.193406	NM_019099	ENSG00000197852	FAM212B	C1orf183	family with sequence similarity 212, member B	protein-coding
MACS_peak_1396	chr9	124097618	124098488	+	51.65	NA	Intergenic	MIR|SINE|MIR	34529	NM_198194	2040	Hs.253903	XM_005251798	ENSG00000148175	STOM	BND7|EPB7|EPB72	stomatin	protein-coding
MACS_peak_874	chr3	15787770	15788283	+	51.6	NA	intron (NM_015199, intron 4 of 27)	L1PBa|LINE|L1	10032	NM_001195099	23243	Hs.335239	XM_005264995	ENSG00000206560	ANKRD28	PITK|PPP1R65	ankyrin repeat domain 28	protein-coding
MACS_peak_1405	chr9	136617649	136617956	+	51.6	NA	Intergenic	Intergenic	-12725	NM_007101	1757	Hs.198003	XM_005272170	ENSG00000123453	SARDH	BPR-2|DMGDHL1|SAR|SARD|SDH	sarcosine dehydrogenase	protein-coding
MACS_peak_1308	chr8	124531788	124532353	+	51.59	NA	intron (NM_058229, intron 4 of 8)	AluSx1|SINE|Alu	12313	NM_148177	114907	Hs.403933	NM_001242463	ENSG00000156804	FBXO32	Fbx32|MAFbx	F-box protein 32	protein-coding
MACS_peak_837	chr21	34797124	34797533	+	51.59	NA	intron (NM_005534, intron 3 of 6)	AluSq2|SINE|Alu	22126	NM_005534	3460	Hs.634632	XM_005260969	ENSG00000159128	IFNGR2	AF-1|IFGR2|IFNGT1	interferon gamma receptor 2 (interferon gamma transducer 1)	protein-coding
MACS_peak_1357	chr8	129126197	129126796	+	51.57	NA	Intergenic	Intergenic	-35866	NR_031613	100302281		NR_031613	ENSG00000221261	MIR1208	MIRN1208|hsa-mir-1208	microRNA 1208	ncRNA
MACS_peak_627	chr19	6690723	6691180	+	51.51	NA	intron (NM_000064, intron 26 of 40)	L2b|LINE|L2	-20352	NM_172014	8740	Hs.129708	XM_005259670	ENSG00000125735	TNFSF14	CD258|HVEML|LIGHT|LTg|TR2	tumor necrosis factor (ligand) superfamily, member 14	protein-coding
MACS_peak_878	chr3	40355604	40356012	+	51.47	NA	Intergenic	Intergenic	-4619	NR_033965	440952	Hs.660388	NR_033965		EIF1B-AS1	-	EIF1B antisense RNA 1	ncRNA
MACS_peak_64	chr1	143183058	143183399	+	51.45	NA	Intergenic	MSTA|LTR|ERVL-MaLR	-469623	NR_046228	100874392	Hs.648245	NR_046228		ANKRD20A12P	-	ankyrin repeat domain 20 family, member A12, pseudogene	pseudo
MACS_peak_510	chr15	23507848	23508194	+	51.45	NA	Intergenic	MER4D1|LTR|ERV1	71358	NM_001271664	440243	Hs.569472	NM_001271664		LOC440243	-	putative golgin subfamily A member 6-like	protein-coding
MACS_peak_680	chr2	11346251	11346578	+	51.45	NA	intron (NM_004850, intron 20 of 32)	intron (NM_004850, intron 20 of 32)	50916	NM_001282710	130814	Hs.274415	XM_005246151	ENSG00000162976	PQLC3	C2orf22	PQ loop repeat containing 3	protein-coding
MACS_peak_1168	chr7	30452746	30453068	+	51.38	NA	Intergenic	Intergenic	22406	NR_108081	100506516		XR_108763		LINC01176	-	long intergenic non-protein coding RNA 1176	ncRNA
MACS_peak_1095	chr6	33266888	33267665	+	51.37	NA	promoter-TSS (NM_001243738)	promoter-TSS (NM_001243738)	-111	NM_001243738	5863	Hs.509622	XM_005249256	ENSG00000237441	RGL2	HKE1.5|KE1.5|RAB2L	ral guanine nucleotide dissociation stimulator-like 2	protein-coding
MACS_peak_870	chr3	14183599	14183927	+	51.33	NA	3' UTR (NM_024334, exon 12 of 12)	3' UTR (NM_024334, exon 12 of 12)	17323	NM_024334	79188	Hs.517817	NM_024334	ENSG00000170876	TMEM43	ARVC5|ARVD5|EDMD7|LUMA	transmembrane protein 43	protein-coding
MACS_peak_1217	chr7	116201587	116201966	+	51.29	NA	TTS (NM_001172896)	TTS (NM_001172896)	35364	NM_001172897	857	Hs.74034	NM_001172895	ENSG00000105974	CAV1	BSCL3|CGL3|MSTP085|PPH3|VIP21	caveolin 1, caveolae protein, 22kDa	protein-coding
MACS_peak_445	chr13	48626614	48626995	+	51.27	NA	Intergenic	Intergenic	15101	NM_018283	55270	Hs.144407	NM_018283	ENSG00000136159	NUDT15	MTH2|RP11-90M2.1	nudix (nucleoside diphosphate linked moiety X)-type motif 15	protein-coding
MACS_peak_741	chr2	143812666	143813130	+	51.25	NA	Intergenic	MLT1D|LTR|ERVL-MaLR	-74001	NM_018460	55843	Hs.171011	XM_005263714	ENSG00000075884	ARHGAP15	BM046	Rho GTPase activating protein 15	protein-coding
MACS_peak_912	chr3	152190107	152190514	+	51.21	NA	Intergenic	L2b|LINE|L2	-131531	NM_001123228	645843	Hs.632562	NM_001123228	ENSG00000221962	TMEM14E	-	transmembrane protein 14E	protein-coding
MACS_peak_811	chr20	43118620	43119073	+	51.19	NA	3' UTR (NM_024331, exon 6 of 6)	3' UTR (NM_024331, exon 6 of 6)	14320	NM_001039199	79183	Hs.283869	XM_005260549	ENSG00000124120	TTPAL	C20orf121	tocopherol (alpha) transfer protein-like	protein-coding
MACS_peak_643	chr19	10398725	10399303	+	51.18	NA	3' UTR (NM_001544, exon 3 of 3)	3' UTR (NM_001544, exon 3 of 3)	1371	NM_022377	3386	Hs.706750	NM_001039132	ENSG00000105371	ICAM4	CD242|LW	intercellular adhesion molecule 4 (Landsteiner-Wiener blood group)	protein-coding
MACS_peak_488	chr14	69320236	69320547	+	51.12	NA	Intergenic	MLT1A0|LTR|ERVL-MaLR	-57431	NM_001244701	677	Hs.707091	XM_005268025	ENSG00000185650	ZFP36L1	BRF1|Berg36|ERF-1|ERF1|RNF162B|TIS11B|cMG1	ZFP36 ring finger protein-like 1	protein-coding
MACS_peak_1349	chr8	129081541	129082117	+	51.12	NA	intron (NR_003367, intron 4 of 7)	MIRb|SINE|MIR	20431	NR_031612	100302175		NR_031612	ENSG00000221176	MIR1207	MIRN1207|hsa-mir-1207	microRNA 1207	ncRNA
MACS_peak_866	chr22	50880376	50880621	+	51.11	NA	intron (NM_014678, intron 21 of 22)	intron (NM_014678, intron 21 of 22)	32966	NM_002972	6305	Hs.589924	XM_005261931	ENSG00000100241	SBF1	CMT4B3|DENND7A|MTMR5	SET binding factor 1	protein-coding
MACS_peak_1263	chr8	22980339	22980722	+	51.06	NA	Intergenic	Intergenic	20203	NM_003841	8794	Hs.655801	NM_003841	ENSG00000173535	TNFRSF10C	CD263|DCR1|DCR1-TNFR|LIT|TRAIL-R3|TRAILR3|TRID	tumor necrosis factor receptor superfamily, member 10c, decoy without an intracellular domain	protein-coding
MACS_peak_1301	chr8	113660870	113661228	+	51.02	NA	intron (NM_052900, intron 18 of 68)	intron (NM_052900, intron 18 of 68)	5327	NR_031745	100302225		NR_031745	ENSG00000238399	MIR2053	hsa-mir-2053	microRNA 2053	ncRNA
MACS_peak_806	chr20	34290052	34290886	+	51.02	NA	Intergenic	Intergenic	-3182	NR_037570	9054	Hs.194692	XM_005260612	ENSG00000244005	NFS1	IscS|NIFS	NFS1 cysteine desulfurase	protein-coding
MACS_peak_1111	chr6	43589470	43589989	+	51.02	NA	intron (NM_001286216, intron 11 of 11)	intron (NM_001286216, intron 11 of 11)	5361	NM_001286216	54676	Hs.485449	XM_005249195	ENSG00000172432	GTPBP2	-	GTP binding protein 2	protein-coding
MACS_peak_56	chr1	110473614	110474133	+	51.02	NA	TTS (NM_000757)	TTS (NM_000757)	20640	NM_172211	1435	Hs.173894	NM_000757	ENSG00000184371	CSF1	CSF-1|MCSF	colony stimulating factor 1 (macrophage)	protein-coding
MACS_peak_941	chr4	75310902	75311567	+	50.99	NA	intron (NM_001657, intron 1 of 5)	intron (NM_001657, intron 1 of 5)	381	NM_001657	374	Hs.270833	NM_001657	ENSG00000109321	AREG	AR|CRDGF|SDGF	amphiregulin	protein-coding
MACS_peak_1346	chr8	129013181	129013655	+	50.98	NA	intron (NR_003367, intron 4 of 7)	intron (NR_003367, intron 4 of 7)	-7726	NR_031611	100302170		NR_031611		MIR1206	MIRN1206|hsa-mir-1206	microRNA 1206	ncRNA
MACS_peak_973	chr4	103713913	103714439	+	50.98	NA	Intergenic	L2a|LINE|L2	-32025	NM_005908	4126	Hs.480415	XM_005262994	ENSG00000109323	MANBA	MANB1	mannosidase, beta A, lysosomal	protein-coding
MACS_peak_197	chr1	235326624	235327336	+	50.98	NA	Intergenic	AluSp|SINE|Alu	-2409	NM_001161533	23029	Hs.535224	NM_001161533	ENSG00000188739	RBM34	-	RNA binding motif protein 34	protein-coding
MACS_peak_888	chr3	98521691	98522135	+	50.97	NA	intron (NM_080927, intron 13 of 15)	L1PA5|LINE|L1	70365	NM_006100	10402	Hs.148716	XM_005247067	ENSG00000064225	ST3GAL6	SIAT10|ST3GALVI	ST3 beta-galactoside alpha-2,3-sialyltransferase 6	protein-coding
MACS_peak_252	chr10	73448141	73448387	+	50.97	NA	intron (NM_022124, intron 18 of 67)	intron (NM_022124, intron 18 of 67)	31314	NM_001164375	414152	Hs.568788	NM_001164375	ENSG00000214688	C10orf105	-	chromosome 10 open reading frame 105	protein-coding
MACS_peak_771	chr2	191404849	191405509	+	50.92	NA	Intergenic	AluJb|SINE|Alu	-5711	NM_001142645	100131211	Hs.659824	XM_005246212		TMEM194B	-	transmembrane protein 194B	protein-coding
MACS_peak_108	chr1	173829646	173832857	+	50.91	NA	Intergenic	Intergenic	-1135	NR_037605	100506046	Hs.656411	NR_037605	ENSG00000270084	GAS5-AS1	-	GAS5 antisense RNA 1	ncRNA
MACS_peak_1417	chrX	23804364	23805630	+	50.9	NA	TTS (NM_002970)	TTS (NM_002970)	3722	NR_027783	6303	Hs.28491	NM_002970	ENSG00000130066	SAT1	DC21|KFSD|KFSDX|SAT|SSAT|SSAT-1	spermidine/spermine N1-acetyltransferase 1	protein-coding
MACS_peak_201	chr1	249147939	249148528	+	50.87	NA	exon (NM_001193328, exon 9 of 11)	exon (NM_001193328, exon 9 of 11)	4892	NM_001136036	55657	Hs.377705	XM_005270334	ENSG00000171163	ZNF692	AREBP|Zfp692	zinc finger protein 692	protein-coding
MACS_peak_557	chr16	82713527	82713858	+	50.8	NA	intron (NM_001220488, intron 2 of 14)	intron (NM_001220488, intron 2 of 14)	-8844	NR_107025	102465863		NR_107025		MIR8058	hsa-mir-8058	microRNA mir-8058	ncRNA
MACS_peak_568	chr17	3565042	3565406	+	50.8	NA	TTS (NM_001204698)	TTS (NM_001204698)	6749	NM_014604	30851	Hs.731607	NM_001204698	ENSG00000213977	TAX1BP3	TIP-1	Tax1 (human T-cell leukemia virus type I) binding protein 3	protein-coding
MACS_peak_985	chr4	187523622	187523951	+	50.8	NA	intron (NM_005245, intron 20 of 26)	intron (NM_005245, intron 20 of 26)	-47249	NM_005958	4543	Hs.243467	NM_005958	ENSG00000168412	MTNR1A	MEL-1A-R|MT1	melatonin receptor 1A	protein-coding
MACS_peak_1120	chr6	48024945	48025227	+	50.8	NA	intron (NM_001013732, intron 1 of 2)	intron (NM_001013732, intron 1 of 2)	11339	NM_001013732	442213	Hs.659409	XM_005249141	ENSG00000244694	PTCHD4	C6orf138|dJ402H5.2	patched domain containing 4	protein-coding
MACS_peak_451	chr13	52968113	52968366	+	50.8	NA	intron (NM_018676, intron 3 of 4)	intron (NM_018676, intron 3 of 4)	12390	NM_018676	55901	Hs.325667	XM_005266470	ENSG00000136114	THSD1	TMTSP|UNQ3010	thrombospondin, type I, domain containing 1	protein-coding
MACS_peak_430	chr12	109031018	109031388	+	50.8	NA	Intergenic	Intergenic	-3533	NM_003006	6404	Hs.591014	XM_005269076	ENSG00000110876	SELPLG	CD162|CLA|PSGL-1|PSGL1	selectin P ligand	protein-coding
MACS_peak_103	chr1	173641714	173642029	+	50.8	NA	Intergenic	MamGypLTR1d|LTR|Gypsy	-2870	NM_198493	339416	Hs.130054	XM_005245116		ANKRD45	CT117|RP3-436N22.4	ankyrin repeat domain 45	protein-coding
MACS_peak_1418	chrX	24097543	24097850	+	50.77	NA	TTS (NM_001415)	TTS (NM_001415)	24631	NM_001415	1968	Hs.539684	NM_001415		EIF2S3	EIF2|EIF2G|EIF2gamma|eIF-2gA	eukaryotic translation initiation factor 2, subunit 3 gamma, 52kDa	protein-coding
MACS_peak_833	chr21	18976121	18976495	+	50.73	NA	intron (NM_006806, intron 3 of 4)	intron (NM_006806, intron 3 of 4)	8960	NM_006806	10950	Hs.473420	NM_001130914	ENSG00000154640	BTG3	ANA|TOB5|TOB55|TOFA	BTG family, member 3	protein-coding
MACS_peak_127	chr1	200838439	200839154	+	50.72	NA	Intergenic	Intergenic	-3287	NM_005298	2848	Hs.534316	NM_005298	ENSG00000170128	GPR25	-	G protein-coupled receptor 25	protein-coding
MACS_peak_151	chr1	206576010	206576941	+	50.71	NA	intron (NM_001271870, intron 5 of 6)	intron (NM_001271870, intron 5 of 6)	19108	NM_001271887	100996712	Hs.497575	NM_001271887		SRGAP2D	-	SLIT-ROBO Rho GTPase activating protein 2D	protein-coding
MACS_peak_954	chr4	83729952	83730200	+	50.69	NA	Intergenic	L1MA3|LINE|L1	-10066	NM_001037582	79966	Hs.379191	NM_001037582	ENSG00000145284	SCD5	ACOD4|FADS4|HSCD5|SCD2|SCD4	stearoyl-CoA desaturase 5	protein-coding
MACS_peak_1374	chr9	86580603	86581120	+	50.66	NA	Intergenic	Intergenic	3911	NR_029605	407043		NR_029605		MIR7-1	MIRN7-1|hsa-mir-7-1|mir-7-1	microRNA 7-1	ncRNA
MACS_peak_139	chr1	205267447	205267939	+	50.63	NA	Intergenic	Intergenic	23190	NM_030952	81788	Hs.497512	XM_005245515	ENSG00000163545	NUAK2	SNARK	NUAK family, SNF1-like kinase, 2	protein-coding
MACS_peak_1358	chr8	139218447	139218912	+	50.63	NA	intron (NM_015912, intron 7 of 19)	intron (NM_015912, intron 7 of 19)	290386	NM_015912	51059	Hs.126024	XM_005250928	ENSG00000147724	FAM135B	C8ORFK32	family with sequence similarity 135, member B	protein-coding
MACS_peak_1026	chr5	138270843	138271614	+	50.63	NA	TTS (NM_001903)	TTS (NM_001903)	-60171	NM_015564	26045	Hs.656653	XM_005271953	ENSG00000146006	LRRTM2	-	leucine rich repeat transmembrane neuronal 2	protein-coding
MACS_peak_951	chr4	75486311	75486971	+	50.63	NA	intron (NM_001657, intron 4 of 5).2	intron (NM_001657, intron 4 of 5).2	6012	NM_001657	374	Hs.270833	NM_001657	ENSG00000109321	AREG	AR|CRDGF|SDGF	amphiregulin	protein-coding
MACS_peak_1284	chr8	79755242	79755975	+	50.63	NA	Intergenic	L2a|LINE|L2	-37850	NM_000880	3574	Hs.591873	NM_000880	ENSG00000104432	IL7	IL-7	interleukin 7	protein-coding
MACS_peak_1045	chr5	148869979	148870532	+	50.63	NA	Intergenic	Intergenic	59639	NM_001271742	1452	Hs.712555	XM_005268376	ENSG00000113712	CSNK1A1	CK1|CK1a|CKIa|HLCDGP1|PRO2975	casein kinase 1, alpha 1	protein-coding
MACS_peak_343	chr11	130063700	130063888	+	50.58	NA	intron (NM_021978, intron 7 of 18)	intron (NM_021978, intron 7 of 18)	34112	NM_021978	6768	Hs.504315	NM_021978	ENSG00000149418	ST14	HAI|MT-SP1|MTSP1|PRSS14|SNC19|TADG15|TMPRSS14	suppression of tumorigenicity 14 (colon carcinoma)	protein-coding
MACS_peak_1155	chr6	160175885	160176713	+	50.57	NA	exon (NM_001270531, exon 8 of 8)	exon (NM_001270531, exon 8 of 8)	-6690	NM_005891	39	Hs.571037	XM_005266980	ENSG00000120437	ACAT2	-	acetyl-CoA acetyltransferase 2	protein-coding
MACS_peak_33	chr1	41487839	41488185	+	50.55	NA	promoter-TSS (NM_001168247)	promoter-TSS (NM_001168247)	-585	NM_144990	200172	Hs.194609	XM_005270596	ENSG00000171790	SLFNL1	-	schlafen-like 1	protein-coding
MACS_peak_1180	chr7	41735457	41736234	+	50.52	NA	intron (NR_027118, intron 1 of 3)	intron (NR_027118, intron 1 of 3)	2299	NR_027119	285954	Hs.656869	NR_027118	ENSG00000224116	INHBA-AS1	AC005027.4	INHBA antisense RNA 1	ncRNA
MACS_peak_1280	chr8	79748093	79748470	+	50.46	NA	Intergenic	L1PA7|LINE|L1	-30523	NM_000880	3574	Hs.591873	NM_000880	ENSG00000104432	IL7	IL-7	interleukin 7	protein-coding
MACS_peak_569	chr17	4802818	4803135	+	50.42	NA	promoter-TSS (NM_001145536)	promoter-TSS (NM_001145536)	28	NM_001145536	100130311	Hs.579243	NM_001145536	ENSG00000205710	C17orf107	-	chromosome 17 open reading frame 107	protein-coding
MACS_peak_1441	chrY	3711754	3712004	+	50.42	NA	Intergenic	Intergenic	264753	NM_139214	90655	Hs.112148	NM_139214	ENSG00000176679	TGIF2LY	TGIFLY	TGFB-induced factor homeobox 2-like, Y-linked	protein-coding
MACS_peak_136	chr1	203549002	203549343	+	50.4	NA	Intergenic	AluSx|SINE|Alu	-46743	NM_001001396	493	Hs.733333	XM_005245224	ENSG00000058668	ATP2B4	ATP2B2|MXRA1|PMCA4|PMCA4b|PMCA4x	ATPase, Ca++ transporting, plasma membrane 4	protein-coding
MACS_peak_317	chr11	94803775	94804213	+	50.34	NA	non-coding (NR_103726, exon 2 of 2)	non-coding (NR_103726, exon 2 of 2)	3953	NM_032102	10929	Hs.703293	XM_005277717		SRSF8	DSM-1|SFRS2B|SRP46	serine/arginine-rich splicing factor 8	protein-coding
MACS_peak_1084	chr6	24699021	24699482	+	50.31	NA	intron (NM_018473, intron 2 of 2)	intron (NM_018473, intron 2 of 2)	20152	NM_030939	81688	Hs.744857	XM_005249433		C6orf62	Nbla00237|XTP12|dJ30M3.2	chromosome 6 open reading frame 62	protein-coding
MACS_peak_624	chr19	6671787	6672148	+	50.28	NA	Intergenic	AluSx1|SINE|Alu	-1368	NM_172014	8740	Hs.129708	XM_005259670	ENSG00000125735	TNFSF14	CD258|HVEML|LIGHT|LTg|TR2	tumor necrosis factor (ligand) superfamily, member 14	protein-coding
MACS_peak_942	chr4	75313267	75313857	+	50.25	NA	intron (NM_001657, intron 2 of 5)	intron (NM_001657, intron 2 of 5)	2709	NM_001657	374	Hs.270833	NM_001657	ENSG00000109321	AREG	AR|CRDGF|SDGF	amphiregulin	protein-coding
MACS_peak_263	chr10	98735574	98735911	+	50.25	NA	Intergenic	AluSq2|SINE|Alu	-5299	NM_015652	26148	Hs.427927	NM_015652	ENSG00000155640	C10orf12	-	chromosome 10 open reading frame 12	protein-coding
MACS_peak_872	chr3	14195762	14196078	+	50.23	NA	intron (NM_001145769, intron 10 of 15)	L1MB3|LINE|L1	24252	NM_001145769	7508	Hs.739296	NM_001145769	ENSG00000154767	XPC	RAD4|XP3|XPCC	xeroderma pigmentosum, complementation group C	protein-coding
MACS_peak_934	chr4	24515848	24516137	+	50.21	NA	Intergenic	MamRep137|DNA|TcMar?	5921	NR_030299	693158		NR_030299	ENSG00000207697	MIR573	MIRN573|hsa-mir-573	microRNA 573	ncRNA
MACS_peak_600	chr17	64307319	64307560	+	50.21	NA	intron (NM_002737, intron 2 of 16)	intron (NM_002737, intron 2 of 16)	8513	NM_002737	5578	Hs.708867	XM_005257502	ENSG00000154229	PRKCA	AAG6|PKC-alpha|PKCA|PRKACA	protein kinase C, alpha	protein-coding
MACS_peak_1024	chr5	135528957	135529276	+	50.19	NA	promoter-TSS (NR_024418)	promoter-TSS (NR_024418)	-265	NR_024418	389332	Hs.127680	NR_024418	ENSG00000271824	LOC389332	-	uncharacterized LOC389332	ncRNA
MACS_peak_1166	chr7	26239626	26240228	+	50.13	NA	promoter-TSS (NM_007276)	promoter-TSS (NM_007276)	486	NM_031243	3181	Hs.487774	XM_005249729	ENSG00000122566	HNRNPA2B1	HNRNPA2|HNRNPB1|HNRPA2|HNRPA2B1|HNRPB1|IBMPFD2|RNPA2|SNRPB1	heterogeneous nuclear ribonucleoprotein A2/B1	protein-coding
MACS_peak_681	chr2	29171915	29172389	+	50.13	NA	Intergenic	L2a|LINE|L2	22219	NR_002741	26796		NR_002741		SNORD53	RNU53|U53	small nucleolar RNA, C/D box 53	snoRNA
MACS_peak_887	chr3	88196266	88196769	+	50.1	NA	intron (NM_001195308, intron 1 of 3)	L2a|LINE|L2	-2376	NM_173824	285237	Hs.518099	XM_005264745	ENSG00000179021	C3orf38	-	chromosome 3 open reading frame 38	protein-coding
MACS_peak_1089	chr6	29607207	29607527	+	50.07	NA	Intergenic	MLT1A0|LTR|ERVL-MaLR	-6405	NM_021904	2550	Hs.167017	XM_005248982	ENSG00000204681	GABBR1	GABABR1|GABBR1-3|GB1|GPRC3A|dJ271M21.1.1|dJ271M21.1.2	gamma-aminobutyric acid (GABA) B receptor, 1	protein-coding
MACS_peak_726	chr2	143671745	143672106	+	50.06	NA	intron (NM_001199241, intron 3 of 14)	L1PA16|LINE|L1	36730	NM_001032998	8942	Hs.470126	XM_005263829	ENSG00000115919	KYNU	-	kynureninase	protein-coding
MACS_peak_150	chr1	205695830	205696477	+	50.06	NA	intron (NM_022731, intron 3 of 6)	AluJo|SINE|Alu	23219	NM_022731	64710	Hs.744865	XM_005245453	ENSG00000069275	NUCKS1	NUCKS	nuclear casein kinase and cyclin-dependent kinase substrate 1	protein-coding
MACS_peak_701	chr2	91622576	91622829	+	50.06	NA	Intergenic	Tigger3a|DNA|TcMar-Tigger	225273	NR_027238	654342	Hs.469287	NR_027238	ENSG00000143429	LOC654342	-	lymphocyte-specific protein 1 pseudogene	pseudo
MACS_peak_993	chr5	59010308	59010750	+	50	NA	intron (NM_001165899, intron 3 of 16)	HERVL18-int|LTR|ERVL	53909	NM_001197218	5144	Hs.117545	XM_005248537	ENSG00000113448	PDE4D	ACRDYS2|DPDE3|HSPDE4D|PDE43|PDE4DN2|STRK1	phosphodiesterase 4D, cAMP-specific	protein-coding
MACS_peak_1419	chrX	24173547	24174057	+	50	NA	intron (NM_003410, intron 3 of 9)	L1ME3C|LINE|L1	5948	NM_003410	7543	Hs.336681	XM_005274589	ENSG00000005889	ZFX	ZNF926	zinc finger protein, X-linked	protein-coding

## Sheet: GOBiologicalProcess
# GREAT version 2.0.2	Species assembly: hg19	Association rule: Basal+extension: 5000 bp upstream, 1000 bp downstream, 1000000 bp max extension, curated regulatory domains included
# Term Name	Binom Rank	Binom Raw P-Value	Binom FDR Q-Val	Binom Fold Enrichment	Binom Observed Region Hits	Binom Region Set Coverage	Hyper Rank	Hyper FDR Q-Val	Hyper Fold Enrichment	Hyper Observed Gene Hits	Hyper Total Genes	Hyper Gene Set Coverage
regulation of programmed cell death	1	5.26977e-85	4.61684e-81	2.66628	444	0.308119	5	1.2506e-08	1.89148	119	1113	0.118644
regulation of apoptosis	2	1.11849e-83	4.89957e-80	2.66234	439	0.30465	8	2.12175e-08	1.87485	117	1104	0.11665
regulation of cell death	3	2.19766e-82	6.41791e-79	2.59025	450	0.312283	6	1.17182e-08	1.87608	121	1141	0.120638
negative regulation of cell death	7	1.00537e-50	1.25829e-47	2.76432	266	0.184594	34	7.96457e-05	1.96925	61	548	0.0608175
negative regulation of apoptosis	10	1.03856e-48	9.09885e-46	2.79488	252	0.174879	48	0.000306929	1.92073	57	525	0.0568295
negative regulation of programmed cell death	13	8.89935e-48	5.99748e-45	2.76031	252	0.174879	53	0.000397122	1.89903	57	531	0.0568295
cellular response to stress	15	9.75686e-47	5.69865e-44	2.49269	289	0.200555	30	5.58297e-05	1.7344	90	918	0.0897308
regulation of cell cycle	17	1.49979e-44	7.7292e-42	2.62232	255	0.17696	33	6.7414e-05	1.85948	72	685	0.0717847
cell cycle arrest	18	1.41282e-43	6.87649e-41	5.1152	112	0.0777238	115	0.0073783	2.5639	20	138	0.0199402
cellular response to oxygen levels	19	4.01244e-43	1.85016e-40	10.408	65	0.0451076	145	0.0191596	3.98046	9	40	0.00897308
induction of programmed cell death	22	3.94773e-40	1.57209e-37	3.32084	165	0.114504	44	0.000278241	2.12859	45	374	0.0448654
induction of apoptosis	24	2.34409e-39	8.55692e-37	3.31841	162	0.112422	56	0.000450865	2.09247	44	372	0.0438684
regulation of organelle organization	27	1.20138e-37	3.89826e-35	2.93723	183	0.126995	59	0.000514773	2.03956	46	399	0.0458624
positive regulation of cell death	34	4.38697e-35	1.13042e-32	2.48938	221	0.153366	17	3.8976e-05	1.99637	65	576	0.0648056
positive regulation of programmed cell death	36	9.51262e-35	2.315e-32	2.50959	216	0.149896	15	4.25252e-05	2.01105	64	563	0.0638086
positive regulation of apoptosis	39	2.99597e-34	6.73017e-32	2.50961	213	0.147814	23	4.80964e-05	1.99379	63	559	0.0628116
negative regulation of cell cycle	45	8.46667e-32	1.64837e-29	3.29568	132	0.0916031	153	0.020605	2.00545	28	247	0.0279163
anti-apoptosis	51	1.23728e-30	2.12545e-28	3.44547	120	0.0832755	74	0.000879951	2.36387	31	232	0.0309073
response to cytokine stimulus	57	2.13576e-29	3.2827e-27	2.92368	144	0.0999306	191	0.0343441	1.74086	37	376	0.0368893
programmed cell death	67	1.22067e-28	1.59616e-26	2.09596	251	0.174185	19	3.83648e-05	1.79413	86	848	0.0857428
regulation of programmed cell death	4.61684e-81	80.3357
regulation of apoptosis	4.89957e-80	79.3098
negative regulation of cell death	1.25829e-47	46.9002
negative regulation of apoptosis	9.09885e-46	45.041
negative regulation of programmed cell death	5.99748e-45	44.222
cellular response to stress	5.69865e-44	43.2442
regulation of cell cycle	7.7292e-42	41.1119

## Sheet: 10A+ADR PolII-S2
PeakID (cmd=annotatePeaks.pl 10A+ADR-set2_peaks.bed hg19)	Chr	Start	End	Strand	Peak Score	Focus Ratio/Region Size	Annotation	Detailed Annotation	Distance to TSS	Nearest PromoterID	Entrez ID	Nearest Unigene	Nearest Refseq	Nearest Ensembl	Gene Name	Gene Alias	Gene Description	Gene Type
MACS_peak_20068	chr2	20439169	20446004	+	3233.06	NA	Intergenic	Intergenic	-17392	NM_001006946	6382	Hs.665958	XM_005262620	ENSG00000115884	SDC1	CD138|SDC|SYND1|syndecan	syndecan 1	protein-coding
MACS_peak_40792	chrX	23804223	23806443	+	3211.13	NA	Intergenic	Intergenic	4058	NM_002970	6303	Hs.28491	NM_002970	ENSG00000130066	SAT1	DC21|KFSD|KFSDX|SAT|SSAT|SSAT-1	spermidine/spermine N1-acetyltransferase 1	protein-coding
MACS_peak_32909	chr5	177635611	177645425	+	3203.98	NA	intron (NR_103508, intron 7 of 9)	intron (NR_103508, intron 7 of 9)	9010	NM_004499	3182	Hs.715055	NM_004499	ENSG00000197451	HNRNPAB	ABBP1|HNRPAB	heterogeneous nuclear ribonucleoprotein A/B	protein-coding
MACS_peak_20163	chr2	28639659	28647765	+	3193.76	NA	Intergenic	Intergenic	-26173	NR_103831	403150	Hs.562970	NR_103831	ENSG00000229951	FLJ31356	-	uncharacterized protein FLJ31356	ncRNA
MACS_peak_18495	chr18	21516234	21521502	+	3190.28	NA	intron (NM_198129, intron 67 of 74)	intron (NM_198129, intron 67 of 74)	-53869	NM_153211	125488	Hs.732771	XM_005258198	ENSG00000168234	TTC39C	C18orf17|HsT2697	tetratricopeptide repeat domain 39C	protein-coding
MACS_peak_7044	chr10	79545131	79550783	+	3186.82	NA	Intergenic	L1ME3B|LINE|L1	138391	NM_004747	9231	Hs.652690	XM_005270276	ENSG00000151208	DLG5	LP-DLG|P-DLG5|PDLG	discs, large homolog 5 (Drosophila)	protein-coding
MACS_peak_4101	chr1	207969216	207974974	+	3150.89	NA	Intergenic	MLT1D|LTR|ERVL-MaLR	3189	NR_029832	407026		NR_029832	ENSG00000203709	MIR29C	MIRN29C|miRNA29C	microRNA 29c	ncRNA
MACS_peak_13996	chr15	20844372	20849872	+	3102.18	NA	Intergenic	L1MCb|LINE|L1	79448	NR_027411	729786	Hs.592025	NR_027411		GOLGA8CP	GOLGA8C	golgin A8 family, member C, pseudogene	pseudo
MACS_peak_33288	chr6	26139189	26145345	+	3100	NA	Intergenic	Intergenic	-14292	NM_005321	3008	Hs.248133	NM_005321	ENSG00000168298	HIST1H1E	H1.4|H1E|H1F4|H1s-4|dJ221C16.5	histone cluster 1, H1e	protein-coding
MACS_peak_28519	chr4	754251	762522	+	3100	NA	intron (NM_006315, intron 9 of 10)	intron (NM_006315, intron 9 of 10)	17250	NR_036511	100129917	Hs.731755	NR_036511	ENSG00000249592	LOC100129917	-	uncharacterized LOC100129917	ncRNA
MACS_peak_28420	chr3	196753952	196764270	+	3100	NA	Intergenic	Intergenic	-2424	NM_005929	4241	Hs.184727	NM_005929	ENSG00000163975	MFI2	CD228|MAP97|MTF1	antigen p97 (melanoma associated) identified by monoclonal antibodies 133.2 and 96.5	protein-coding
MACS_peak_14312	chr15	45010447	45014050	+	3100	NA	Intergenic	AluJr|SINE|Alu	8563	NM_004048	567	Hs.534255	XM_005254549		B2M	-	beta-2-microglobulin	protein-coding
MACS_peak_12936	chr14	35863251	35875316	+	3100	NA	Intergenic	Intergenic	4677	NM_020529	4792	Hs.81328	NM_020529	ENSG00000100906	NFKBIA	IKBA|MAD-3|NFKBI	nuclear factor of kappa light polypeptide gene enhancer in B-cells inhibitor, alpha	protein-coding
MACS_peak_5836	chr10	3814287	3828454	+	3100	NA	non-coding (NR_027653, exon 4 of 4)	non-coding (NR_027653, exon 4 of 4)	6103	NM_001300	1316	Hs.709396	NM_001160124	ENSG00000067082	KLF6	BCD1|CBA1|COPEB|CPBP|GBF|PAC1|ST12|ZF9	Kruppel-like factor 6	protein-coding
MACS_peak_31837	chr5	135408491	135417123	+	3100	NA	Intergenic	Intergenic	3479	NR_030583	100126299		NR_030583	ENSG00000270123	VTRNA2-1	CBL-3|CBL3|MIR886|MIRN886|VTRNA2|hsa-mir-886|hvg-5|nc886	vault RNA 2-1	ncRNA
MACS_peak_31834	chr5	135370654	135380556	+	3100	NA	intron (NM_000358, intron 2 of 16)	intron (NM_000358, intron 2 of 16)	11021	NM_000358	7045	Hs.369397	NM_000358	ENSG00000120708	TGFBI	BIGH3|CDB1|CDG2|CDGG1|CSD|CSD1|CSD2|CSD3|EBMD|LCD1	transforming growth factor, beta-induced, 68kDa	protein-coding
MACS_peak_27754	chr3	151009685	151013335	+	3100	NA	TTS (NM_023915)	TTS (NM_023915)	-15280	NM_014879	9934	Hs.2465	XM_005247921	ENSG00000174944	P2RY14	BPR105|GPR105|P2Y14	purinergic receptor P2Y, G-protein coupled, 14	protein-coding
MACS_peak_8837	chr11	65271332	65278935	+	3100	NA	Intergenic	Intergenic	-7675	NR_049839	100847035		NR_049839		MIR548AR	-	microRNA 548ar	ncRNA
MACS_peak_41362	chrY	1449507	1457886	+	3100	NA	Intergenic	Intergenic	7343	NM_001636	293	Hs.350927	NM_001636		SLC25A6	2|3|AAC3|ANT|ANT 2|ANT 3|ANT3|ANT3Y	solute carrier family 25 (mitochondrial carrier; adenine nucleotide translocator), member 6	protein-coding
MACS_peak_10898	chr12	69214291	69217108	+	3100	NA	intron (NM_001145339, intron 5 of 8)	AluJb|SINE|Alu	12902	NM_001145337	4193	Hs.733536	XM_005268872	ENSG00000135679	MDM2	ACTFS|HDMX|hdm2	MDM2 oncogene, E3 ubiquitin protein ligase	protein-coding
MACS_peak_38083	chr8	101924389	101930839	+	3100	NA	Intergenic	Intergenic	35185	NM_001135702	7534	Hs.492407	XM_005251060	ENSG00000164924	YWHAZ	14-3-3-zeta|HEL-S-3|HEL4|KCIP-1|YWHAD	tyrosine 3-monooxygenase/tryptophan 5-monooxygenase activation protein, zeta	protein-coding
MACS_peak_31745	chr5	132201268	132211159	+	3100	NA	Intergenic	Intergenic	-3145	NM_052971	116842	Hs.337588	NM_052971		LEAP2	LEAP-2	liver expressed antimicrobial peptide 2	protein-coding
MACS_peak_37184	chr8	22871703	22882810	+	3100	NA	TTS (NM_003842)	TTS (NM_003842)	20164	NM_015178	23221	Hs.372688	NM_001160036	ENSG00000008853	RHOBTB2	DBC2	Rho-related BTB domain containing 2	protein-coding
MACS_peak_8829	chr11	65174634	65204665	+	3100	NA	promoter-TSS (NR_028272)	promoter-TSS (NR_028272)	-620	NR_028272	283131	Hs.523789	NR_002802		NEAT1	LINC00084|NCRNA00084|TncRNA|VINC	nuclear paraspeckle assembly transcript 1 (non-protein coding)	ncRNA
MACS_peak_9585	chr11	114181006	114189027	+	3100	NA	Intergenic	MER58A|DNA|hAT-Charlie	18481	NM_006169	4837	Hs.503911	NM_006169	ENSG00000166741	NNMT	-	nicotinamide N-methyltransferase	protein-coding
MACS_peak_32389	chr5	150646172	150654528	+	3100	NA	TTS (NM_001167607)	TTS (NM_001167607)	17737	NM_000405	2760	Hs.483873	XM_005268413	ENSG00000196743	GM2A	GM2-AP|SAP-3	GM2 ganglioside activator	protein-coding
MACS_peak_35022	chr7	5489042	5502750	+	3100	NA	Intergenic	Intergenic	-32719	NM_001080495	84629	Hs.520638	NM_001080495	ENSG00000182095	TNRC18	CAGL79|TNRC18A	trinucleotide repeat containing 18	protein-coding
MACS_peak_25642	chr22	31671844	31689387	+	3100	NA	intron (NM_001135911, intron 4 of 4)	intron (NM_001135911, intron 4 of 4)	7905	NM_052880	113791	Hs.26670	XM_005261322	ENSG00000100100	PIK3IP1	HGFL|hHGFL(S)	phosphoinositide-3-kinase interacting protein 1	protein-coding
MACS_peak_7894	chr11	1751313	1758419	+	3100	NA	3' UTR (NM_001170820, exon 3 of 3)	3' UTR (NM_001170820, exon 3 of 3)	16958	NM_001170820	402778	Hs.121575	XM_005252922	ENSG00000244242	IFITM10	DSPA3	interferon induced transmembrane protein 10	protein-coding
MACS_peak_22323	chr2	178088608	178094880	+	3100	NA	Intergenic	AluY|SINE|Alu	14290	NR_039646	100616394		NR_039646	ENSG00000263721	MIR4444-1	MIR4444|hsa-mir-4444-1	microRNA 4444-1	ncRNA
MACS_peak_37187	chr8	22890464	22897803	+	3100	NA	intron (NR_027140, intron 1 of 8)	AluSq2|SINE|Alu	-31609	NR_038873	286059	Hs.306673	NR_038873	ENSG00000246130	RP11-875O11.2	-	tumor necrosis factor receptor superfamily, member 10d, decoy with truncated death domain pseudogene	pseudo
MACS_peak_19646	chr19	47719583	47736214	+	3100	NA	intron (NM_001127242, intron 1 of 1)	intron (NM_001127242, intron 1 of 1)	-2301	NR_036158	100422899		NR_036158	ENSG00000265134	MIR3190	-	microRNA 3190	ncRNA
MACS_peak_39912	chr9	96940118	96946448	+	3100	NA	intron (NR_046163, intron 3 of 3)	AluSx1|SINE|Alu	2167	NR_029481	406886		NR_029481	ENSG00000199133	MIRLET7D	LET7D|MIRNLET7D|hsa-let-7d|let-7d	microRNA let-7d	ncRNA
MACS_peak_41015	chrX	53215914	53220508	+	3100	NA	Intergenic	MLT1F2|LTR|ERVL-MaLR	6459	NR_106955	102465539		NR_106955		MIR6895	hsa-mir-6895	microRNA mir-6895	ncRNA
MACS_peak_3815	chr1	200832660	200837476	+	3100	NA	Intergenic	Intergenic	-7015	NM_005298	2848	Hs.534316	NM_005298	ENSG00000170128	GPR25	-	G protein-coupled receptor 25	protein-coding
MACS_peak_33493	chr6	35532591	35541960	+	3100	NA	Intergenic	Intergenic	-56596	NM_003322	7287	Hs.485208	XM_005249360	ENSG00000112041	TULP1	LCA15|RP14|TUBL1	tubby like protein 1	protein-coding
MACS_peak_611	chr1	28601873	28617976	+	3100	NA	TTS (NM_031459)	TTS (NM_031459)	23961	NM_031459	83667	Hs.469543	NM_031459	ENSG00000130766	SESN2	HI95|SES2|SEST2	sestrin 2	protein-coding
MACS_peak_15565	chr16	11630820	11640800	+	3100	NA	Intergenic	Intergenic	44419	NM_004862	9516	Hs.459940	NM_001136472	ENSG00000189067	LITAF	PIG7|SIMPLE|TP53I7	lipopolysaccharide-induced TNF factor	protein-coding
MACS_peak_1758	chr1	94994998	95002336	+	3100	NA	exon (NM_001993, exon 4 of 6)	exon (NM_001993, exon 4 of 6)	8746	NM_001178096	2152	Hs.62192	NM_001178096	ENSG00000117525	F3	CD142|TF|TFA	coagulation factor III (thromboplastin, tissue factor)	protein-coding
MACS_peak_7551	chr10	112262395	112279065	+	3100	NA	3' UTR (NM_004419, exon 4 of 4)	3' UTR (NM_004419, exon 4 of 4)	13105	NM_004419	1847	Hs.2128	NM_004419	ENSG00000138166	DUSP5	DUSP|HVH3	dual specificity phosphatase 5	protein-coding
MACS_peak_26138	chr3	12871064	12878608	+	3100	NA	intron (NM_001162499, intron 14 of 14)	intron (NM_001162499, intron 14 of 14)	7113	NM_001007074	6161	Hs.265174	NM_000994	ENSG00000144713	RPL32	L32	ribosomal protein L32	protein-coding
MACS_peak_17295	chr17	39846563	39852974	+	3100	NA	Intergenic	AluJb|SINE|Alu	4641	NM_005801	10209	Hs.150580	NM_005801		EIF1	A121|EIF-1|EIF1A|ISO1|SUI1	eukaryotic translation initiation factor 1	protein-coding
MACS_peak_23667	chr20	5517591	5523848	+	3100	NA	Intergenic	LTR8A|LTR|ERV1	-30071	NR_109860	101929207	Hs.516871	XR_244235		RP5-1022P6.4	-	uncharacterized LOC101929207	ncRNA
MACS_peak_24339	chr20	34285385	34291862	+	3100	NA	intron (NM_080748, intron 2 of 2)	intron (NM_080748, intron 2 of 2)	-1336	NR_037570	9054	Hs.194692	XM_005260612	ENSG00000244005	NFS1	IscS|NIFS	NFS1 cysteine desulfurase	protein-coding
MACS_peak_40688	chrX	3520523	3526398	+	3100	NA	3' UTR (NM_005044, exon 9 of 9)	3' UTR (NM_005044, exon 9 of 9)	108215	NM_005044	5613	Hs.390788	XM_005274560	ENSG00000183943	PRKX	PKX1	protein kinase, X-linked	protein-coding
MACS_peak_32009	chr5	138667273	138674767	+	3100	NA	Intergenic	AluY|SINE|Alu	-6501	NM_016480	51247	Hs.396644	XM_005271998	ENSG00000120727	PAIP2	PAIP-2|PAIP2A	poly(A) binding protein interacting protein 2	protein-coding
MACS_peak_33212	chr6	24706039	24709918	+	3100	NA	intron (NM_030939, intron 4 of 4)	AluY|SINE|Alu	11425	NM_030939	81688	Hs.744857	XM_005249433		C6orf62	Nbla00237|XTP12|dJ30M3.2	chromosome 6 open reading frame 62	protein-coding
MACS_peak_7354	chr10	99422962	99442628	+	3100	NA	intron (NM_018425, intron 8 of 8)	AluSz|SINE|Alu	14220	NM_021732	60370	Hs.23918	NM_021732	ENSG00000119986	AVPI1	PP5395|RP11-548K23.7|VIP32|VIT32	arginine vasopressin-induced 1	protein-coding
MACS_peak_7064	chr10	79800311	79805857	+	3100	NA	intron (NM_001142285, intron 4 of 4)	intron (NM_001142285, intron 4 of 4)	9566	NM_001026	6229	Hs.280130	NM_001026	ENSG00000138326	RPS24	DBA3|S24	ribosomal protein S24	protein-coding
MACS_peak_10548	chr12	52670121	52682458	+	3100	NA	Intergenic	AluY|SINE|Alu	9010	NM_002281	3887	Hs.658118	NM_002281	ENSG00000205426	KRT81	HB1|Hb-1|KRTHB1|MLN137|ghHkb1|hHAKB2-1	keratin 81	protein-coding
MACS_peak_24428	chr20	36128571	36136646	+	3100	NA	Intergenic	Intergenic	-16999	NM_181689	4826	Hs.504703	NM_005386	ENSG00000053438	NNAT	Peg5	neuronatin	protein-coding
MACS_peak_636	chr1	28834869	28843250	+	3100	NA	intron (NM_001048199, intron 3 of 11)	L1MEc|LINE|L1	-5686	NM_001048194	1104	Hs.469723	NM_001048194	ENSG00000180198	RCC1	CHC1|RCC1-I|SNHG3-RCC1	regulator of chromosome condensation 1	protein-coding
MACS_peak_23451	chr2	241362176	241368017	+	3100	NA	Intergenic	AluJr|SINE|Alu	-10019	NM_002081	2817	Hs.328232	NM_002081	ENSG00000063660	GPC1	glypican	glypican 1	protein-coding
MACS_peak_14949	chr15	67484255	67491760	+	3100	NA	TTS (NM_001145103)	TTS (NM_001145103)	29514	NM_001145104	4088	Hs.742270	XM_005254383	ENSG00000166949	SMAD3	HSPC193|HsT17436|JV15-2|LDS1C|LDS3|MADH3	SMAD family member 3	protein-coding
MACS_peak_35783	chr7	75946148	75956389	+	3100	NA	Intergenic	Intergenic	19393	NM_001540	3315	Hs.520973	NM_001540	ENSG00000106211	HSPB1	CMT2F|HEL-S-102|HMN2B|HS.76067|HSP27|HSP28|Hsp25|SRP27	heat shock 27kDa protein 1	protein-coding
MACS_peak_12624	chr13	109926190	109931756	+	3100	NA	Intergenic	Intergenic	-109322	NR_047700	100885782	Hs.655942	NR_047700	ENSG00000236242	MYO16-AS1	RP11-54H7.3	MYO16 antisense RNA 1	ncRNA
MACS_peak_578	chr1	27717961	27731161	+	3100	NA	Intergenic	MIRb|SINE|MIR	5413	NM_005281	2827	Hs.66542	NM_005281	ENSG00000181773	GPR3	ACCA	G protein-coupled receptor 3	protein-coding
MACS_peak_20867	chr2	65300279	65311176	+	3100	NA	intron (NM_015147, intron 5 of 6)	AluSp|SINE|Alu	22232	NM_015147	23177	Hs.709257	XM_005264218	ENSG00000011523	CEP68	KIAA0582	centrosomal protein 68kDa	protein-coding
MACS_peak_33563	chr6	36573591	36580938	+	3100	NA	Intergenic	MIRb|SINE|MIR	13025	NR_037491	100500885		NR_037491	ENSG00000263894	MIR3925	-	microRNA 3925	ncRNA
MACS_peak_33567	chr6	36644659	36658881	+	3100	NA	intron (NM_001220778, intron 1 of 2)	intron (NM_001220778, intron 1 of 2)	5283	NM_001220778	1026	Hs.732576	XM_005248787	ENSG00000124762	CDKN1A	CAP20|CDKN1|CIP1|MDA-6|P21|SDI1|WAF1|p21CIP1	cyclin-dependent kinase inhibitor 1A (p21, Cip1)	protein-coding
MACS_peak_40450	chr9	130201659	130214633	+	3100	NA	TTS (NM_007135)	TTS (NM_007135)	2770	NR_002449	26783	Hs.408054	NR_002449		SNORA65	RNU65|U65	small nucleolar RNA, H/ACA box 65	snoRNA
MACS_peak_32609	chr5	162873352	162879699	+	3100	NA	Intergenic	L1MB7|LINE|L1	10618	NM_145266	134492	Hs.140443	NM_145266		NUDCD2	-	NudC domain containing 2	protein-coding
MACS_peak_32760	chr5	172188666	172202791	+	3100	NA	3' UTR (NM_004417, exon 4 of 4)	3' UTR (NM_004417, exon 4 of 4)	2475	NM_004417	1843	Hs.171695	XM_005265831	ENSG00000120129	DUSP1	CL100|HVH1|MKP-1|MKP1|PTPN10	dual specificity phosphatase 1	protein-coding
MACS_peak_34513	chr6	133138583	133143421	+	3100	NA	Intergenic	L2c|LINE|L2	2644	NR_002436	594839	Hs.671378	NR_002436		SNORA33	ACA33	small nucleolar RNA, H/ACA box 33	snoRNA
MACS_peak_10591	chr12	53870274	53889778	+	3100	NA	exon (NM_006301, exon 5 of 15)	exon (NM_006301, exon 5 of 15)	13418	NM_006301	7786	Hs.713539	XM_005269138	ENSG00000139625	MAP3K12	DLK|MEKK12|MUK|ZPK|ZPKP1	mitogen-activated protein kinase kinase kinase 12	protein-coding
MACS_peak_8830	chr11	65204702	65220828	+	3100	NA	TTS (NR_030343)	TTS (NR_030343)	836	NR_030343	693197		NR_030343	ENSG00000245532	MIR612	MIRN612|hsa-mir-612	microRNA 612	ncRNA
MACS_peak_37186	chr8	22884060	22890192	+	3100	NA	exon (NM_003842, exon 4 of 9)	exon (NM_003842, exon 4 of 9)	30034	NM_015178	23221	Hs.372688	NM_001160036	ENSG00000008853	RHOBTB2	DBC2	Rho-related BTB domain containing 2	protein-coding
MACS_peak_10906	chr12	69237333	69252210	+	3100	NA	TTS (NM_001874)	TTS (NM_001874)	41974	NM_001145337	4193	Hs.733536	XM_005268872	ENSG00000135679	MDM2	ACTFS|HDMX|hdm2	MDM2 oncogene, E3 ubiquitin protein ligase	protein-coding
MACS_peak_106	chr1	9202123	9208339	+	3100	NA	Intergenic	Intergenic	6605	NR_029610	407040	Hs.730325	NR_029610	ENSG00000207865	MIR34A	MIRN34A|miRNA34A|mir-34	microRNA 34a	ncRNA
MACS_peak_25371	chr21	44830354	44844614	+	3100	NA	exon (NM_173354, exon 13 of 14)	exon (NM_173354, exon 13 of 14)	9518	NM_173354	150094	Hs.700423	NM_173354	ENSG00000142178	SIK1	MSK|SIK|SNF1LK	salt-inducible kinase 1	protein-coding
MACS_peak_40708	chrX	3723284	3728897	+	3100	NA	Intergenic	LTR9|LTR|ERV1	35845	NR_034031	389906	Hs.657302	NR_034031		LOC389906	-	zinc finger protein 839 pseudogene	pseudo
MACS_peak_21567	chr2	113583710	113591772	+	3100	NA	3' UTR (NM_000576, exon 7 of 7)	3' UTR (NM_000576, exon 7 of 7)	6615	NM_000576	3553	Hs.126256	NM_000576	ENSG00000125538	IL1B	IL-1|IL1-BETA|IL1F2	interleukin 1, beta	protein-coding
MACS_peak_18380	chr18	12323040	12328941	+	3100	NA	exon (NM_032525, exon 4 of 4)	exon (NM_032525, exon 4 of 4)	17733	NM_032525	84617	Hs.744066	XM_005258158	ENSG00000176014	TUBB6	HsT1601|TUBB-5	tubulin, beta 6 class V	protein-coding
MACS_peak_3885	chr1	203273952	203283328	+	3100	NA	TTS (NM_006763)	TTS (NM_006763)	3976	NM_006763	7832	Hs.519162	NM_006763	ENSG00000159388	BTG2	PC3|TIS21	BTG family, member 2	protein-coding
MACS_peak_2672	chr1	151948926	151957270	+	3100	NA	Intergenic	Intergenic	13616	NM_002966	6281	Hs.143873	NM_002966	ENSG00000197747	S100A10	42C|ANX2L|ANX2LG|CAL1L|CLP11|Ca[1]|GP11|P11|p10	S100 calcium binding protein A10	protein-coding
MACS_peak_1741	chr1	94209179	94214263	+	3100	NA	intron (NM_001261408, intron 2 of 13)	intron (NM_001261408, intron 2 of 13)	-64327	NM_003567	8412	Hs.36958	XM_005271251	ENSG00000137936	BCAR3	NSP2|SH2D3B	breast cancer anti-estrogen resistance 3	protein-coding
MACS_peak_10900	chr12	69221269	69227030	+	3100	NA	intron (NM_001145337, intron 8 of 10)	intron (NM_001145337, intron 8 of 10)	21352	NM_001145337	4193	Hs.733536	XM_005268872	ENSG00000135679	MDM2	ACTFS|HDMX|hdm2	MDM2 oncogene, E3 ubiquitin protein ligase	protein-coding
MACS_peak_19661	chr19	49375229	49390158	+	3100	NA	Intergenic	AluSp|SINE|Alu	7044	NM_014330	23645	Hs.631593	NM_014330	ENSG00000087074	PPP1R15A	GADD34	protein phosphatase 1, regulatory subunit 15A	protein-coding
MACS_peak_3933	chr1	204518025	204523377	+	3100	NA	3' UTR (NM_002393, exon 11 of 11)	3' UTR (NM_002393, exon 11 of 11)	35194	NM_001278516	4194	Hs.497492	XM_005245168	ENSG00000198625	MDM4	HDMX|MDMX|MRP1	Mdm4 p53 binding protein homolog (mouse)	protein-coding
MACS_peak_21557	chr2	113529215	113537703	+	3100	NA	intron (NM_000575, intron 6 of 6)	intron (NM_000575, intron 6 of 6)	9512	NM_000575	3552	Hs.1722	NM_000575		IL1A	IL-1A|IL1|IL1-ALPHA|IL1F1	interleukin 1, alpha	protein-coding
MACS_peak_33731	chr6	43581362	43587450	+	3100	NA	3' UTR (NM_006502, exon 11 of 11)	3' UTR (NM_006502, exon 11 of 11)	10684	NM_001286216	54676	Hs.485449	XM_005249195	ENSG00000172432	GTPBP2	-	GTP binding protein 2	protein-coding
MACS_peak_17710	chr17	57915295	57929736	+	3100	NA	Intergenic	AluJb|SINE|Alu	3888	NR_029493	406991	Hs.444569	NR_029493	ENSG00000199004	MIR21	MIRN21|hsa-mir-21|miR-21|miRNA21	microRNA 21	ncRNA
MACS_peak_7648	chr10	120427383	120435704	+	3100	NA	Intergenic	Intergenic	-76383	NM_004248	2834	Hs.248119	NM_004248	ENSG00000119973	PRLHR	GPR10|GR3|PrRPR	prolactin releasing hormone receptor	protein-coding
MACS_peak_33732	chr6	43587719	43599015	+	3100	NA	intron (NM_001286216, intron 4 of 11)	intron (NM_001286216, intron 4 of 11)	1723	NM_001286216	54676	Hs.485449	XM_005249195	ENSG00000172432	GTPBP2	-	GTP binding protein 2	protein-coding
MACS_peak_3510	chr1	181061294	181068442	+	3100	NA	Intergenic	Intergenic	7230	NM_016545	51278	Hs.15725	NM_016545	ENSG00000162783	IER5	SBBI48	immediate early response 5	protein-coding
MACS_peak_24807	chr20	47898348	47910178	+	3100	NA	intron (NR_003605, intron 4 of 4)	MLT1F2|LTR|ERVL-MaLR	7043	NR_003030	692057		NR_003030	ENSG00000212304	SNORD12	HBII-99|MIR1259|MIRN1259	small nucleolar RNA, C/D box 12	snoRNA
MACS_peak_4230	chr1	209600585	209610139	+	3100	NA	promoter-TSS (NR_029622)	promoter-TSS (NR_029622)	-116	NR_029622	406988		NR_029622		MIR205	MIRN205	microRNA 205	ncRNA
MACS_peak_2851	chr1	156769351	156781855	+	3100	NA	TTS (NM_001161441)	TTS (NM_001161441)	-9939	NM_001007792	4914	Hs.406293	XM_005245219	ENSG00000198400	NTRK1	MTC|TRK|TRK1|TRKA|Trk-A|p140-TrkA	neurotrophic tyrosine kinase, receptor, type 1	protein-coding
MACS_peak_14684	chr15	60633701	60641631	+	3100	NA	Intergenic	Intergenic	52519	NM_004039	302	Hs.511605	XM_005254327	ENSG00000182718	ANXA2	ANX2|ANX2L4|CAL1H|LIP2|LPC2|LPC2D|P36|PAP-IV	annexin A2	protein-coding
MACS_peak_6224	chr10	24836463	24846750	+	3100	NA	Intergenic	Intergenic	86172	NM_001282770	56243	Hs.445885	XM_005252500	ENSG00000120549	KIAA1217	SKT	KIAA1217	protein-coding
MACS_peak_3822	chr1	201426900	201439370	+	3100	NA	Intergenic	AluY|SINE|Alu	5164	NM_012396	23612	Hs.268557	NM_012396	ENSG00000174307	PHLDA3	TIH1	pleckstrin homology-like domain, family A, member 3	protein-coding
MACS_peak_12679	chr13	114539887	114554072	+	3100	NA	intron (NM_000820, intron 4 of 14)	intron (NM_000820, intron 4 of 14)	-7962	NM_001143945	2621	Hs.646346	NM_000820	ENSG00000183087	GAS6	AXLLG|AXSF	growth arrest-specific 6	protein-coding
MACS_peak_38907	chr8	134234250	134241441	+	3100	NA	intron (NR_037944, intron 2 of 2)	intron (NR_037944, intron 2 of 2)	34563	NM_001204870	8840	Hs.492974	NM_001204869		WISP1	CCN4|WISP1c|WISP1i|WISP1tc	WNT1 inducible signaling pathway protein 1	protein-coding
MACS_peak_5855	chr10	5023623	5028991	+	3100	NA	Intergenic	L1PBb|LINE|L1	19899	NM_001135241	1646	Hs.734597	XM_005252370	ENSG00000151632	AKR1C2	AKR1C-pseudo|BABP|DD|DD2|DDH2|HAKRD|HBAB|MCDR2|SRXY8	aldo-keto reductase family 1, member C2	protein-coding
MACS_peak_10899	chr12	69217363	69221133	+	3100	NA	intron (NM_001145337, intron 7 of 10)	AluY|SINE|Alu	16451	NM_001145337	4193	Hs.733536	XM_005268872	ENSG00000135679	MDM2	ACTFS|HDMX|hdm2	MDM2 oncogene, E3 ubiquitin protein ligase	protein-coding
MACS_peak_12623	chr13	109922582	109925898	+	3100	NA	Intergenic	LTR9|LTR|ERV1	-104589	NR_047700	100885782	Hs.655942	NR_047700	ENSG00000236242	MYO16-AS1	RP11-54H7.3	MYO16 antisense RNA 1	ncRNA
MACS_peak_24797	chr20	47717751	47730496	+	3100	NA	Intergenic	AluSg|SINE|Alu	61340	NR_045796	1434	Hs.90073	XM_005260296	ENSG00000124207	CSE1L	CAS|CSE1|XPO2	CSE1 chromosome segregation 1-like (yeast)	protein-coding
MACS_peak_12347	chr13	73651370	73655230	+	3100	NA	Intergenic	AluSq2|SINE|Alu	20370	NM_001730	688	Hs.508234	XM_005266508	ENSG00000102554	KLF5	BTEB2|CKLF|IKLF	Kruppel-like factor 5 (intestinal)	protein-coding
MACS_peak_29501	chr4	90607867	90613034	+	3100	NA	Intergenic	MLT1D|LTR|ERVL-MaLR	-147102	NR_045481	644248	Hs.553954	NR_045481	ENSG00000247775	RP11-67M1.1	-	uncharacterized LOC644248	ncRNA
MACS_peak_37337	chr8	27134773	27139025	+	3100	NA	Intergenic	Intergenic	-20943	NM_001283053	81551	Hs.734948	XM_005273652	ENSG00000015592	STMN4	RB3	stathmin-like 4	protein-coding
MACS_peak_19288	chr19	18496648	18505790	+	3100	NA	TTS (NM_145256)	TTS (NM_145256)	3847	NR_036156	100422943		NR_036156		MIR3189	-	microRNA 3189	ncRNA
MACS_peak_17284	chr17	38611522	38651328	+	3100	NA	TTS (NM_032865)	TTS (NM_032865)	26429	NM_032865	84951	Hs.438292	XM_005257743	ENSG00000131746	TNS4	CTEN	tensin 4	protein-coding
MACS_peak_35025	chr7	5557348	5570563	+	3100	NA	Intergenic	Intergenic	6277	NM_001101	60	Hs.520640	XM_005249818	ENSG00000075624	ACTB	BRWS1|PS1TP5BP1	actin, beta	protein-coding
MACS_peak_19594	chr19	45970965	45981036	+	3100	NA	exon (NM_006732, exon 4 of 4)	exon (NM_006732, exon 4 of 4)	4747	NM_006732	2354	Hs.590958	XM_005258689	ENSG00000125740	FOSB	AP-1|G0S3|GOS3|GOSB	FBJ murine osteosarcoma viral oncogene homolog B	protein-coding
MACS_peak_18094	chr17	74559567	74565442	+	3100	NA	intron (NM_006456, intron 8 of 8)	MIRb|SINE|MIR	4789	NR_004395	677848		NR_004395	ENSG00000163597	SNORD1A	R38A|snR38A	small nucleolar RNA, C/D box 1A	snoRNA
MACS_peak_27758	chr3	151020898	151023382	+	3100	NA	intron (NM_023915, intron 1 of 2)	AluSx|SINE|Alu	12496	NM_023915	53836	Hs.591292	NM_023915	ENSG00000138271	GPR87	GPR95|KPG_002	G protein-coupled receptor 87	protein-coding
MACS_peak_34116	chr6	89794247	89797519	+	3100	NA	Intergenic	Intergenic	5454	NM_006813	10957	Hs.75969	XM_005248643	ENSG00000146278	PNRC1	B4-2|PNAS-145|PROL2|PRR2	proline-rich nuclear receptor coactivator 1	protein-coding
MACS_peak_7039	chr10	79525697	79535918	+	3100	NA	Intergenic	Intergenic	-133230	NM_002247	3778	Hs.144795	XM_005269773	ENSG00000156113	KCNMA1	BKTM|KCa1.1|MaxiK|SAKCA|SLO|SLO-ALPHA|SLO1|bA205K10.1|mSLO1	potassium large conductance calcium-activated channel, subfamily M, alpha member 1	protein-coding
MACS_peak_7988	chr11	9601687	9606921	+	3100	NA	intron (NM_003390, intron 6 of 10)	AluSx3|SINE|Alu	8070	NM_001143976	7465	Hs.249441	XM_005253118	ENSG00000166483	WEE1	WEE1A|WEE1hu	WEE1 G2 checkpoint kinase	protein-coding
MACS_peak_24118	chr20	30259750	30276496	+	3100	NA	intron (NM_001191, intron 2 of 2)	intron (NM_001191, intron 2 of 2)	42432	NM_032609	84701	Hs.277101	XM_005260579	ENSG00000131055	COX4I2	COX4|COX4-2|COX4B|COX4L2|COXIV-2|dJ857M17.2	cytochrome c oxidase subunit IV isoform 2 (lung)	protein-coding
MACS_peak_28562	chr4	2936452	2952338	+	3100	NA	intron (NM_003703, intron 13 of 18)	intron (NM_003703, intron 13 of 18)	7117	NR_015453	317648	Hs.731500	NR_015453	ENSG00000249673	NOP14-AS1	C4orf10|RES4-24|RP11-520M5.5	NOP14 antisense RNA 1	ncRNA
MACS_peak_9571	chr11	114126639	114136759	+	3100	NA	Intergenic	MIRc|SINE|MIR	-34836	NM_006169	4837	Hs.503911	NM_006169	ENSG00000166741	NNMT	-	nicotinamide N-methyltransferase	protein-coding
MACS_peak_26479	chr3	39451951	39458784	+	3100	NA	Intergenic	Intergenic	2822	NR_002324	6044	Hs.449909	NR_002324		SNORA62	E2|E2-1|RNE2|RNU108	small nucleolar RNA, H/ACA box 62	snoRNA
MACS_peak_19094	chr19	3969862	3985752	+	3100	NA	intron (NM_001961, intron 12 of 14)	CpG	4763	NR_002602	26812		NR_002602		SNORD37	RNU37|U37	small nucleolar RNA, C/D box 37	snoRNA
MACS_peak_11993	chr13	41118972	41125716	+	3100	NA	Intergenic	Intergenic	-67201	NR_024507	646982	Hs.287664	NR_024505		LINC00598	RP11-350A18.1|TTL	long intergenic non-protein coding RNA 598	ncRNA
MACS_peak_19548	chr19	42363925	42381683	+	3100	NA	promoter-TSS (NR_106855)	promoter-TSS (NR_106855)	-893	NR_106855	102465478		NR_106855		MIR6797	hsa-mir-6797	microRNA mir-6797	ncRNA
MACS_peak_28354	chr3	193853665	193859170	+	3100	NA	TTS (NM_005524)	TTS (NM_005524)	2486	NM_005524	3280	Hs.250666	NM_005524	ENSG00000114315	HES1	HES-1|HHL|HRY|bHLHb39	hes family bHLH transcription factor 1	protein-coding
MACS_peak_28379	chr3	195423097	195433473	+	3100	NA	Intergenic	Intergenic	2013	NR_030296	693155		NR_030296	ENSG00000207650	MIR570	MIRN570|hsa-mir-570	microRNA 570	ncRNA
MACS_peak_39800	chr9	86576620	86581822	+	3100	NA	Intergenic	AluY|SINE|Alu	5551	NR_029605	407043		NR_029605		MIR7-1	MIRN7-1|hsa-mir-7-1|mir-7-1	microRNA 7-1	ncRNA
MACS_peak_23318	chr2	232314274	232321748	+	3100	NA	Intergenic	AluJr|SINE|Alu	2636	NR_002921	654321	Hs.674388	NR_002921		SNORA75	U23	small nucleolar RNA, H/ACA box 75	snoRNA
MACS_peak_12124	chr13	45907796	45911213	+	3100	NA	3' UTR (NM_001286272, exon 6 of 6)	3' UTR (NM_001286272, exon 6 of 6)	2240	NR_002967	677814	Hs.374596	NR_002967		SNORA31	ACA31	small nucleolar RNA, H/ACA box 31	snoRNA
MACS_peak_32343	chr5	149930676	149942607	+	3100	NA	3' UTR (NM_001543, exon 15 of 15)	3' UTR (NM_001543, exon 15 of 15)	-44001	NM_001166208	11346	Hs.435228	XM_005268368	ENSG00000171992	SYNPO	-	synaptopodin	protein-coding
MACS_peak_31903	chr5	137798826	137807799	+	3100	NA	exon (NM_001964, exon 2 of 2)	exon (NM_001964, exon 2 of 2)	2131	NM_001964	1958	Hs.708393	NM_001964	ENSG00000120738	EGR1	AT225|G0S30|KROX-24|NGFI-A|TIS8|ZIF-268|ZNF225	early growth response 1	protein-coding
MACS_peak_10907	chr12	69252932	69262925	+	3100	NA	intron (NM_001005502, intron 7 of 8)	intron (NM_001005502, intron 7 of 8)	55131	NM_001145337	4193	Hs.733536	XM_005268872	ENSG00000135679	MDM2	ACTFS|HDMX|hdm2	MDM2 oncogene, E3 ubiquitin protein ligase	protein-coding
MACS_peak_16812	chr17	17095915	17110741	+	3100	NA	TTS (NM_178836)	TTS (NM_178836)	6318	NM_178836	201164	Hs.729079	NM_178836	ENSG00000179598	PLD6	ZUC	phospholipase D family, member 6	protein-coding
MACS_peak_8775	chr11	61727632	61737181	+	3100	NA	TTS (NM_004183)	TTS (NM_004183)	2726	NM_002032	2495	Hs.645560	XM_005273865	ENSG00000167996	FTH1	FHC|FTH|FTHL6|HFE5|PIG15|PLIF	ferritin, heavy polypeptide 1	protein-coding
MACS_peak_18181	chr17	80190769	80215112	+	3100	NA	intron (NM_001893, intron 8 of 8)	CpG	8396	NR_106845	102465472		NR_106845		MIR6787	hsa-mir-6787	microRNA mir-6787	ncRNA
MACS_peak_12643	chr13	110432910	110439322	+	3100	NA	exon (NM_003749, exon 1 of 2)	exon (NM_003749, exon 1 of 2)	2798	NM_003749	8660	Hs.442344	NM_003749	ENSG00000185950	IRS2	IRS-2	insulin receptor substrate 2	protein-coding
MACS_peak_38109	chr8	103213127	103216683	+	3100	NA	Intergenic	AluSc|SINE|Alu	36154	NM_001172477	50484	Hs.512592	NM_001172477	ENSG00000048392	RRM2B	MTDPS8A|MTDPS8B|P53R2	ribonucleotide reductase M2 B (TP53 inducible)	protein-coding
MACS_peak_807	chr1	33782883	33791804	+	3100	NA	promoter-TSS (NM_001080438)	promoter-TSS (NM_001080438)	-644	NM_001080438	127550		NM_001080438	ENSG00000184389	A3GALT2	A3GALT2P|IGBS3S	alpha 1,3-galactosyltransferase 2	protein-coding
MACS_peak_3927	chr1	204494532	204501346	+	3100	NA	intron (NM_001278519, intron 3 of 4)	intron (NM_001278519, intron 3 of 4)	12432	NM_001278516	4194	Hs.497492	XM_005245168	ENSG00000198625	MDM4	HDMX|MDMX|MRP1	Mdm4 p53 binding protein homolog (mouse)	protein-coding
MACS_peak_14726	chr15	63437300	63445322	+	3100	NA	Intergenic	AluSc|SINE|Alu	8430	NM_015920	51065	Hs.108957	NM_015920	ENSG00000185088	RPS27L	-	ribosomal protein S27-like	protein-coding
MACS_peak_9902	chr12	4463560	4467769	+	3100	NA	3' UTR (NM_020375, exon 6 of 6)	3' UTR (NM_020375, exon 6 of 6)	23230	NM_020638	8074	Hs.287370	NM_020638	ENSG00000118972	FGF23	ADHR|FGFN|HPDR2|HYPF|PHPTC	fibroblast growth factor 23	protein-coding
MACS_peak_4388	chr1	212777442	212800698	+	3100	NA	intron (NM_001030287, intron 2 of 3)	AluJb|SINE|Alu	710	NM_001206486	467	Hs.460	XM_005273146	ENSG00000162772	ATF3	-	activating transcription factor 3	protein-coding
MACS_peak_11723	chr12	125393328	125399906	+	3100	NA	exon (NM_021009, exon 2 of 2)	exon (NM_021009, exon 2 of 2)	2970	NM_021009	7316	Hs.707528	XM_005253612	ENSG00000150991	UBC	HMG20	ubiquitin C	protein-coding
MACS_peak_23620	chr20	3904231	3915180	+	3100	NA	Intergenic	AluSx|SINE|Alu	-11495	NR_031722	100302282		NR_031722		MIR103B2	MIR103-2-AS|MIR103-2AS|MIRN103-2AS|hsa-mir-103-2-as	microRNA 103b-2	ncRNA
MACS_peak_23947	chr20	17916366	17922867	+	3100	NA	Intergenic	Intergenic	23973	NR_003045	692086	Hs.680747	NR_003045		SNORD17	HBI-43	small nucleolar RNA, C/D box 17	snoRNA
MACS_peak_36441	chr7	130555561	130561820	+	3100	NA	Intergenic	Intergenic	2879	NR_029503	407021		NR_029503		MIR29A	MIRN29|MIRN29A|hsa-mir-29|hsa-mir-29a|miRNA29A	microRNA 29a	ncRNA
MACS_peak_35586	chr7	55279359	55283190	+	3100	NA	Intergenic	Intergenic	-24632	NR_047551	100507500	Hs.720489	NR_047551	ENSG00000224057	EGFR-AS1	-	EGFR antisense RNA 1	ncRNA
MACS_peak_4244	chr1	209810688	209827092	+	3100	NA	intron (NM_001017402, intron 2 of 21)	AluSz|SINE|Alu	5789	NM_001017402	3914	Hs.497636	XM_005273124	ENSG00000196878	LAMB3	BM600-125KDA|LAM5|LAMNB1	laminin, beta 3	protein-coding
MACS_peak_13311	chr14	62219595	62224274	+	3099.91	NA	Intergenic	L1ME3F|LINE|L1	-6127	NR_045406	100750247	Hs.597216	NR_045406		HIF1A-AS2	3'aHIF-1A|aHIF	HIF1A antisense RNA 2	ncRNA
MACS_peak_11686	chr12	122984568	122989539	+	3094.9	NA	Intergenic	Intergenic	-1433	NM_017612	55596	Hs.37706	XM_005253580		ZCCHC8	-	zinc finger, CCHC domain containing 8	protein-coding
MACS_peak_470	chr1	23878272	23888076	+	3059.53	NA	Intergenic	Charlie24|DNA|hAT-Charlie	3111	NM_002167	3399	Hs.76884	NM_002167	ENSG00000117318	ID3	HEIR-1|bHLHb25	inhibitor of DNA binding 3, dominant negative helix-loop-helix protein	protein-coding
MACS_peak_13983	chr14	105541669	105550227	+	3055.85	NA	Intergenic	SVA_F|Other|Other	-14061	NM_001278695	29933	Hs.532504	XM_005267568	ENSG00000183484	GPR132	G2A	G protein-coupled receptor 132	protein-coding
MACS_peak_25953	chr3	5024094	5026632	+	3035.76	NA	exon (NM_003670, exon 5 of 5)	exon (NM_003670, exon 5 of 5)	4266	NM_003670	8553	Hs.744856	NM_003670	ENSG00000134107	BHLHE40	BHLHB2|DEC1|HLHB2|SHARP-2|STRA13|Stra14	basic helix-loop-helix family, member e40	protein-coding
MACS_peak_24079	chr20	23608499	23616418	+	3019.5	NA	intron (NM_001288614, intron 3 of 3)	intron (NM_001288614, intron 3 of 3)	6227	NM_001288614	1471	Hs.304682	XM_005260672	ENSG00000101439	CST3	ARMD11	cystatin C	protein-coding
MACS_peak_20599	chr2	46613916	46618974	+	3015.71	NA	Intergenic	Intergenic	-39884	NR_103805	101805491	Hs.304781	NR_103805	ENSG00000187600	LOC101805491	-	uncharacterized LOC101805491	ncRNA
MACS_peak_33946	chr6	74223146	74231141	+	2995.07	NA	3' UTR (NM_001402, exon 8 of 8)	3' UTR (NM_001402, exon 8 of 8)	3612	NM_001402	1915	Hs.745122	XM_005248666	ENSG00000156508	EEF1A1	CCS-3|CCS3|EE1A1|EEF-1|EEF1A|EF-Tu|EF1A|GRAF-1EF|HNGC:16303|LENG7|PTI1|eEF1A-1	eukaryotic translation elongation factor 1 alpha 1	protein-coding
MACS_peak_732	chr1	31905528	31917420	+	2992.56	NA	Intergenic	AluJb|SINE|Alu	24814	NM_018565	347735	Hs.270655	XM_005270822	ENSG00000168528	SERINC2	PRO0899|TDE2|TDE2L	serine incorporator 2	protein-coding
MACS_peak_38649	chr8	128182949	128188457	+	2991.63	NA	Intergenic	Intergenic	45810	NR_108049	100507056	Hs.343864	XR_108886	ENSG00000247844	CCAT1	-	colon cancer associated transcript 1 (non-protein coding)	ncRNA
MACS_peak_11994	chr13	41125894	41129087	+	2982.39	NA	Intergenic	Intergenic	-72347	NR_024507	646982	Hs.287664	NR_024505		LINC00598	RP11-350A18.1|TTL	long intergenic non-protein coding RNA 598	ncRNA
MACS_peak_34870	chr6	160103634	160111662	+	2980.48	NA	intron (NM_001024466, intron 2 of 4)	AluSx1|SINE|Alu	6705	NM_000636	6648	Hs.487046	NM_000636	ENSG00000112096	SOD2	IPOB|MNSOD|MVCD6	superoxide dismutase 2, mitochondrial	protein-coding
MACS_peak_24648	chr20	43949813	43960468	+	2965.9	NA	3' UTR (NM_002999, exon 5 of 5)	3' UTR (NM_002999, exon 5 of 5)	-17971	NM_003833	8785	Hs.278489	XM_005260597	ENSG00000124159	MATN4	-	matrilin 4	protein-coding
MACS_peak_9445	chr11	110044754	110059123	+	2961.48	NA	intron (NM_001260493, intron 15 of 15)	AluSx3|SINE|Alu	87851	NM_033390	85463	Hs.376289	XM_005271715	ENSG00000149289	ZC3H12C	MCPIP3	zinc finger CCCH-type containing 12C	protein-coding
MACS_peak_7505	chr10	105790802	105802552	+	2957.52	NA	intron (NM_000494, intron 47 of 55)	intron (NM_000494, intron 47 of 55)	11267	NR_030760	100126326		NR_030760		MIR936	MIRN936|hsa-mir-936	microRNA 936	ncRNA
MACS_peak_28162	chr3	183016315	183024037	+	2957.2	NA	intron (NM_015078, intron 10 of 29)	intron (NM_015078, intron 10 of 29)	49144	NM_032047	84002	Hs.718506	XM_005247823	ENSG00000176597	B3GNT5	B3GN-T5|beta3Gn-T5	UDP-GlcNAc:betaGal beta-1,3-N-acetylglucosaminyltransferase 5	protein-coding
MACS_peak_24095	chr20	25652242	25657668	+	2948.69	NA	3' UTR (NM_015655, exon 5 of 5)	3' UTR (NM_015655, exon 5 of 5)	22514	NM_015655	26152	Hs.661684	XM_005260702	ENSG00000130684	ZNF337	-	zinc finger protein 337	protein-coding
MACS_peak_31836	chr5	135404750	135408433	+	2945.28	NA	Intergenic	Intergenic	9695	NR_030583	100126299		NR_030583	ENSG00000270123	VTRNA2-1	CBL-3|CBL3|MIR886|MIRN886|VTRNA2|hsa-mir-886|hvg-5|nc886	vault RNA 2-1	ncRNA
MACS_peak_13497	chr14	70238635	70242039	+	2941.55	NA	Intergenic	Intergenic	-5907	NR_029378	100289511	Hs.729250	NR_029378		LOC100289511	-	uncharacterized LOC100289511	ncRNA
MACS_peak_3929	chr1	204506096	204510974	+	2940.66	NA	intron (NM_001278516, intron 6 of 9)	intron (NM_001278516, intron 6 of 9)	23028	NM_001278516	4194	Hs.497492	XM_005245168	ENSG00000198625	MDM4	HDMX|MDMX|MRP1	Mdm4 p53 binding protein homolog (mouse)	protein-coding
MACS_peak_7895	chr11	1758424	1764351	+	2928.2	NA	intron (NM_001170820, intron 2 of 2)	AluSg|SINE|Alu	10437	NM_001170820	402778	Hs.121575	XM_005252922	ENSG00000244242	IFITM10	DSPA3	interferon induced transmembrane protein 10	protein-coding
MACS_peak_20720	chr2	55190565	55197569	+	2925.29	NA	intron (NM_001039753, intron 37 of 40)	intron (NM_001039753, intron 37 of 40)	43403	NM_007008	57142	Hs.637850	XM_005264434	ENSG00000115310	RTN4	ASY|NI220/250|NOGO|NOGO-A|NOGOC|NSP|NSP-CL|Nbla00271|Nbla10545|Nogo-B|Nogo-C|RTN-X|RTN4-A|RTN4-B1|RTN4-B2|RTN4-C	reticulon 4	protein-coding
MACS_peak_1069	chr1	45283088	45300400	+	2921.92	NA	intron (NM_003738, intron 19 of 21)	AluSq2|SINE|Alu	16872	NM_001166292	8643	Hs.591497	XM_005271300	ENSG00000117425	PTCH2	PTC2	patched 2	protein-coding
MACS_peak_38118	chr8	103238683	103243122	+	2918.25	NA	intron (NM_001172478, intron 1 of 7)	LTR1D|LTR|ERV1	10157	NM_001172477	50484	Hs.512592	NM_001172477	ENSG00000048392	RRM2B	MTDPS8A|MTDPS8B|P53R2	ribonucleotide reductase M2 B (TP53 inducible)	protein-coding
MACS_peak_26053	chr3	9424070	9427115	+	2912.32	NA	intron (NM_015453, intron 8 of 9)	AluSx|SINE|Alu	13582	NR_027007	440944	Hs.730098	NM_001013713	ENSG00000206573	THUMPD3-AS1	RP11-58B17.1|SETD5-AS1	THUMPD3 antisense RNA 1	ncRNA
MACS_peak_16811	chr17	17089264	17095856	+	2886.17	NA	3' UTR (NM_015134, exon 23 of 23)	3' UTR (NM_015134, exon 23 of 23)	17086	NM_178836	201164	Hs.729079	NM_178836	ENSG00000179598	PLD6	ZUC	phospholipase D family, member 6	protein-coding
MACS_peak_16458	chr16	85709206	85715294	+	2875.43	NA	exon (NM_016095, exon 4 of 5)	exon (NM_016095, exon 4 of 5)	10338	NM_016095	51659	Hs.433180	NM_016095		GINS2	HSPC037|PSF2|Pfs2	GINS complex subunit 2 (Psf2 homolog)	protein-coding
MACS_peak_35792	chr7	75980437	75984668	+	2871.63	NA	intron (NM_012479, intron 1 of 1)	AluSx3|SINE|Alu	5790	NM_012479	7532	Hs.744840	NM_012479	ENSG00000170027	YWHAG	14-3-3GAMMA	tyrosine 3-monooxygenase/tryptophan 5-monooxygenase activation protein, gamma	protein-coding
MACS_peak_40710	chrX	3730649	3734871	+	2860.03	NA	Intergenic	CpG	29175	NR_034031	389906	Hs.657302	NR_034031		LOC389906	-	zinc finger protein 839 pseudogene	pseudo
MACS_peak_8639	chr11	47247577	47271993	+	2858.88	NA	intron (NM_000107, intron 9 of 9)	intron (NM_000107, intron 9 of 9)	-10066	NM_001251934	10062	Hs.438863	XM_005252704	ENSG00000025434	NR1H3	LXR-a|LXRA|RLD-1	nuclear receptor subfamily 1, group H, member 3	protein-coding
MACS_peak_11647	chr12	122394959	122407915	+	2856.91	NA	intron (NM_144668, intron 15 of 21)	intron (NM_144668, intron 15 of 21)	44974	NM_144668	144406	Hs.709837	XM_005253844	ENSG00000158023	WDR66	-	WD repeat domain 66	protein-coding
MACS_peak_24343	chr20	34302829	34317810	+	2850.67	NA	intron (NR_040722, intron 9 of 17)	AluY|SINE|Alu	19939	NM_004902	9584	Hs.282901	NM_001242599	ENSG00000131051	RBM39	CAPER|CAPERalpha|FSAP59|HCC1|RNPC2	RNA binding motif protein 39	protein-coding
MACS_peak_37196	chr8	22919411	22926992	+	2838.08	NA	intron (NM_147187, intron 1 of 9)	L1MEc|LINE|L1	-2541	NR_038873	286059	Hs.306673	NR_038873	ENSG00000246130	RP11-875O11.2	-	tumor necrosis factor receptor superfamily, member 10d, decoy with truncated death domain pseudogene	pseudo
MACS_peak_1284	chr1	59244612	59251545	+	2837.41	NA	exon (NM_002228, exon 1 of 1)	exon (NM_002228, exon 1 of 1)	1707	NM_002228	3725	Hs.696684	NM_002228	ENSG00000177606	JUN	AP-1|AP1|c-Jun	jun proto-oncogene	protein-coding
MACS_peak_6551	chr10	47132268	47139198	+	2836.68	NA	intron (NR_033957, intron 1 of 3)	ORSL-2a|DNA|hAT-Tip100	-1897	NR_003277	728643	Hs.711067	NR_003277	ENSG00000213412	HNRNPA1P33	-	heterogeneous nuclear ribonucleoprotein A1 pseudogene 33	pseudo
MACS_peak_16357	chr16	75253730	75266886	+	2833.95	NA	promoter-TSS (NR_109777)	promoter-TSS (NR_109777)	27	NR_109777	100506281	Hs.710310	XR_243474		LOC100506281	-	uncharacterized LOC100506281	ncRNA
MACS_peak_24606	chr20	43115517	43124240	+	2832.79	NA	3' UTR (NM_024331, exon 6 of 6)	3' UTR (NM_024331, exon 6 of 6)	15352	NM_001039199	79183	Hs.283869	XM_005260549	ENSG00000124120	TTPAL	C20orf121	tocopherol (alpha) transfer protein-like	protein-coding
MACS_peak_24534	chr20	39752915	39756731	+	2825.02	NA	intron (NR_109889, intron 4 of 6)	intron (NR_109889, intron 4 of 6)	-11338	NM_002660	5335	Hs.268177	XM_005260438	ENSG00000124181	PLCG1	NCKAP3|PLC-II|PLC1|PLC148|PLCgamma1	phospholipase C, gamma 1	protein-coding
MACS_peak_13591	chr14	73592857	73601622	+	2817.97	NA	Intergenic	HERVH-int|LTR|ERV1	-5904	NM_007318	5663	Hs.3260	XM_005267864	ENSG00000080815	PSEN1	AD3|FAD|PS-1|PS1|S182	presenilin 1	protein-coding
MACS_peak_13945	chr14	103809319	103815323	+	2789.39	NA	TTS (NM_001969)	TTS (NM_001969)	8135	NR_002964	677811	Hs.658237	NR_002964		SNORA28	ACA28	small nucleolar RNA, H/ACA box 28	snoRNA
MACS_peak_33389	chr6	30559216	30573216	+	2785.05	NA	Intergenic	Intergenic	14107	NR_030615	100126314		NR_030615		MIR877	MIRN877|hsa-mir-877|miRNA877	microRNA 877	ncRNA
MACS_peak_36053	chr7	99961131	99974799	+	2772.31	NA	Intergenic	MER74A|LTR|ERVL	-3103	NM_178273	29992	Hs.444407	XM_005250301	ENSG00000085514	PILRA	FDF03	paired immunoglobin-like type 2 receptor alpha	protein-coding
MACS_peak_29790	chr4	128764315	128767980	+	2771.03	NA	Intergenic	L1PA17|LINE|L1	-35869	NM_014264	10733	Hs.172052	XM_005262701	ENSG00000142731	PLK4	SAK|STK18	polo-like kinase 4	protein-coding
MACS_peak_19109	chr19	6535604	6543207	+	2764.84	NA	Intergenic	MLT1C|LTR|ERVL-MaLR	8395	NM_003811	8744	Hs.1524	NM_003811	ENSG00000125657	TNFSF9	4-1BB-L|CD137L	tumor necrosis factor (ligand) superfamily, member 9	protein-coding
MACS_peak_19926	chr2	9545892	9552691	+	2764.68	NA	intron (NM_004763, intron 4 of 6)	intron (NM_004763, intron 4 of 6)	14352	NM_004763	9270	Hs.467662	XM_005246183	ENSG00000119185	ITGB1BP1	ICAP-1A|ICAP-1B|ICAP-1alpha|ICAP1|ICAP1A|ICAP1B	integrin beta 1 binding protein 1	protein-coding
MACS_peak_3254	chr1	173829705	173833546	+	2753.65	NA	promoter-TSS (NR_037605)	promoter-TSS (NR_037605)	-761	NR_037605	100506046	Hs.656411	NR_037605	ENSG00000270084	GAS5-AS1	-	GAS5 antisense RNA 1	ncRNA
MACS_peak_24855	chr20	49499179	49506833	+	2738.78	NA	Intergenic	Intergenic	23322	NM_001282532	23394	Hs.570355	XM_005260354	ENSG00000101126	ADNP	ADNP1	activity-dependent neuroprotector homeobox	protein-coding
MACS_peak_19751	chr19	54709396	54716797	+	2704.62	NA	Intergenic	Intergenic	8370	NM_001013	6203	Hs.546288	XM_005259135	ENSG00000170889	RPS9	S9	ribosomal protein S9	protein-coding
MACS_peak_37194	chr8	22912428	22916693	+	2697.11	NA	intron (NM_147187, intron 1 of 9)	AluY|SINE|Alu	-11182	NR_038873	286059	Hs.306673	NR_038873	ENSG00000246130	RP11-875O11.2	-	tumor necrosis factor receptor superfamily, member 10d, decoy with truncated death domain pseudogene	pseudo
MACS_peak_17952	chr17	65058064	65065757	+	2693.33	NA	Intergenic	AluSc|SINE|Alu	21258	NM_000727	786	Hs.147989	NM_000727	ENSG00000108878	CACNG1	CACNLG	calcium channel, voltage-dependent, gamma subunit 1	protein-coding
MACS_peak_13791	chr14	91918037	91921842	+	2688.2	NA	Intergenic	MER1A|DNA|hAT-Charlie	-35751	NM_001080414	440193	Hs.525536	XM_005267690	ENSG00000015133	CCDC88C	DAPLE|HKRP2|KIAA1509	coiled-coil domain containing 88C	protein-coding
MACS_peak_7981	chr11	9470014	9474072	+	2687.32	NA	Intergenic	AluSx1|SINE|Alu	10202	NR_036539	644656	Hs.597846	NR_036539		LOC644656	-	uncharacterized LOC644656	ncRNA
MACS_peak_234	chr1	16784694	16793878	+	2660.35	NA	Intergenic	Intergenic	22119	NM_001145278	55707	Hs.437385	NM_001145277	ENSG00000157191	NECAP2	-	NECAP endocytosis associated 2	protein-coding
MACS_peak_8033	chr11	12108021	12121034	+	2659.57	NA	Intergenic	Intergenic	-17596	NM_001282663	9645	Hs.501928	XM_005253243	ENSG00000133816	MICAL2	MICAL-2|MICAL2PV1|MICAL2PV2	microtubule associated monooxygenase, calponin and LIM domain containing 2	protein-coding
MACS_peak_33305	chr6	26213629	26219495	+	2623.94	NA	promoter-TSS (NM_021052)	promoter-TSS (NM_021052)	310	NM_003518	8339	Hs.591809	NM_003518	ENSG00000187990	HIST1H2BG	H2B.1A|H2B/a|H2BFA|dJ221C16.8	histone cluster 1, H2bg	protein-coding
MACS_peak_29323	chr4	83730878	83736843	+	2607.33	NA	Intergenic	AluSx3|SINE|Alu	-13850	NM_024906	79966	Hs.379191	NM_001037582	ENSG00000145284	SCD5	ACOD4|FADS4|HSCD5|SCD2|SCD4	stearoyl-CoA desaturase 5	protein-coding
MACS_peak_8864	chr11	66414238	66427217	+	2605.27	NA	intron (NM_001198844, intron 2 of 2)	Tigger2a|DNA|TcMar-Tigger	14639	NM_002896	5936	Hs.728823	XM_005274145	ENSG00000173933	RBM4	LARK|RBM4A|RP11-658F2.8|ZCCHC21|ZCRB3A	RNA binding motif protein 4	protein-coding
MACS_peak_11338	chr12	109030307	109036800	+	2595.04	NA	Intergenic	MER58B|DNA|hAT-Charlie	-5883	NM_003006	6404	Hs.591014	XM_005269076	ENSG00000110876	SELPLG	CD162|CLA|PSGL-1|PSGL1	selectin P ligand	protein-coding
MACS_peak_1068	chr1	45264700	45282147	+	2590.98	NA	promoter-TSS (NM_001013632)	promoter-TSS (NM_001013632)	-466	NM_001013632	343521	Hs.585137	XM_005270819	ENSG00000188396	TCTEX1D4	-	Tctex1 domain containing 4	protein-coding
MACS_peak_23019	chr2	217367446	217372393	+	2590.06	NA	Intergenic	AluSx|SINE|Alu	6399	NM_000998	6168	Hs.433701	NM_000998		RPL37A	L37A	ribosomal protein L37a	protein-coding
MACS_peak_8681	chr11	57412919	57420615	+	2587.81	NA	intron (NM_145008, intron 1 of 4)	intron (NM_145008, intron 1 of 4)	650	NM_145008	219539	Hs.135978	XM_005273820	ENSG00000166793	YPEL4	-	yippee-like 4 (Drosophila)	protein-coding
MACS_peak_20098	chr2	24297112	24306194	+	2581.08	NA	intron (NM_001206802, intron 3 of 3)	intron (NM_001206802, intron 3 of 3)	-2339	NM_016047	51639	Hs.177861	NM_016047	ENSG00000115128	SF3B14	HSPC175|Ht006|P14|SAP14|SF3B14a	splicing factor 3B, 14 kDa subunit	protein-coding
MACS_peak_22707	chr2	201713500	201717631	+	2579.71	NA	Intergenic	Intergenic	13719	NM_001162407	1195	Hs.433732	NM_001162407	ENSG00000013441	CLK1	CLK|CLK/STY|STY	CDC-like kinase 1	protein-coding
MACS_peak_3935	chr1	204540858	204550379	+	2565.66	NA	Intergenic	Intergenic	60111	NM_001278516	4194	Hs.497492	XM_005245168	ENSG00000198625	MDM4	HDMX|MDMX|MRP1	Mdm4 p53 binding protein homolog (mouse)	protein-coding
MACS_peak_39718	chr9	75785508	75788310	+	2560.75	NA	Intergenic	AluYc|SINE|Alu	20128	NM_000700	301	Hs.494173	XM_005251950	ENSG00000135046	ANXA1	ANX1|LPC1	annexin A1	protein-coding
MACS_peak_7860	chr10	133773282	133779808	+	2533.69	NA	Intergenic	AluSx3|SINE|Alu	18890	NM_004052	664	Hs.144873	NM_004052		BNIP3	NIP3	BCL2/adenovirus E1B 19kDa interacting protein 3	protein-coding
MACS_peak_41361	chrY	1445794	1449356	+	2530.84	NA	exon (NM_002183, exon 10 of 12)	exon (NM_002183, exon 10 of 12)	13464	NM_001636	293	Hs.350927	NM_001636		SLC25A6	2|3|AAC3|ANT|ANT 2|ANT 3|ANT3|ANT3Y	solute carrier family 25 (mitochondrial carrier; adenine nucleotide translocator), member 6	protein-coding
MACS_peak_40671	chrX	1495754	1506982	+	2527.37	NA	3' UTR (NM_002183, exon 12 of 12).2	3' UTR (NM_002183, exon 12 of 12).2	9671	NM_001636	293	Hs.350927	NM_001636		SLC25A6	2|3|AAC3|ANT|ANT 2|ANT 3|ANT3|ANT3Y	solute carrier family 25 (mitochondrial carrier; adenine nucleotide translocator), member 6	protein-coding
MACS_peak_1902	chr1	112261551	112266501	+	2516.73	NA	TTS (NM_198926)	TTS (NM_198926)	18020	NM_019099	55924	Hs.193406	NM_019099	ENSG00000197852	FAM212B	C1orf183	family with sequence similarity 212, member B	protein-coding
MACS_peak_18049	chr17	71184416	71202176	+	2502.04	NA	intron (NM_018714, intron 3 of 13)	intron (NM_018714, intron 3 of 13)	4123	NM_018714	9382	Hs.103555	XM_005257815	ENSG00000166685	COG1	CDG2G|LDLB	component of oligomeric golgi complex 1	protein-coding
MACS_peak_37217	chr8	23048136	23051735	+	2494.73	NA	intron (NM_003844, intron 9 of 9)	intron (NM_003844, intron 9 of 9)	-28392	NM_003840	8793	Hs.213467	NM_003840	ENSG00000173530	TNFRSF10D	CD264|DCR2|TRAIL-R4|TRAILR4|TRUNDD	tumor necrosis factor receptor superfamily, member 10d, decoy with truncated death domain	protein-coding
MACS_peak_6755	chr10	71157884	71169212	+	2482.86	NA	TTS (NM_001057)	TTS (NM_001057)	13126	NM_001057	6865	Hs.88372	XM_005270069	ENSG00000075073	TACR2	NK2R|NKNAR|SKR|TAC2R	tachykinin receptor 2	protein-coding
MACS_peak_80	chr1	8068143	8071861	+	2475.83	NA	Intergenic	Intergenic	16391	NM_018948	54206	Hs.605445	XM_005263477	ENSG00000116285	ERRFI1	GENE-33|MIG-6|MIG6|RALT	ERBB receptor feedback inhibitor 1	protein-coding
MACS_peak_26146	chr3	14185175	14200487	+	2450.45	NA	intron (NM_001145769, intron 11 of 15)	MER33|DNA|hAT-Charlie	26391	NM_024334	79188	Hs.517817	NM_024334	ENSG00000170876	TMEM43	ARVC5|ARVD5|EDMD7|LUMA	transmembrane protein 43	protein-coding
MACS_peak_16157	chr16	66743358	66749854	+	2446.73	NA	Intergenic	Intergenic	-15996	NM_178818	146223	Hs.643961	XM_005255809	ENSG00000183723	CMTM4	CKLFSF4	CKLF-like MARVEL transmembrane domain containing 4	protein-coding
MACS_peak_9557	chr11	114062086	114067526	+	2446.4	NA	intron (NM_001018011, intron 4 of 6)	intron (NM_001018011, intron 4 of 6)	-101729	NM_006169	4837	Hs.503911	NM_006169	ENSG00000166741	NNMT	-	nicotinamide N-methyltransferase	protein-coding
MACS_peak_10897	chr12	69210897	69213894	+	2442.82	NA	intron (NM_001145337, intron 4 of 10)	AT_rich|Low_complexity|Low_complexity	9598	NM_001145337	4193	Hs.733536	XM_005268872	ENSG00000135679	MDM2	ACTFS|HDMX|hdm2	MDM2 oncogene, E3 ubiquitin protein ligase	protein-coding
MACS_peak_40829	chrX	30842304	30844645	+	2432.63	NA	Intergenic	Intergenic	64037	NM_152787	257397	Hs.188256	XM_005274482	ENSG00000157625	TAB3	MAP3K7IP3|NAP1	TGF-beta activated kinase 1/MAP3K7 binding protein 3	protein-coding
MACS_peak_35789	chr7	75971458	75977196	+	2418.38	NA	intron (NM_012479, intron 1 of 1)	intron (NM_012479, intron 1 of 1)	14015	NM_012479	7532	Hs.744840	NM_012479	ENSG00000170027	YWHAG	14-3-3GAMMA	tyrosine 3-monooxygenase/tryptophan 5-monooxygenase activation protein, gamma	protein-coding
MACS_peak_1067	chr1	45240717	45249199	+	2418.36	NA	TTS (NM_001012)	TTS (NM_001012)	896	NR_001457	94163		NR_001457		SNORD38B	RNU38B|U38B	small nucleolar RNA, C/D box 38B	snoRNA
MACS_peak_35200	chr7	26217691	26221213	+	2412.33	NA	intron (NM_004289, intron 2 of 3)	intron (NM_004289, intron 2 of 3)	20961	NM_031243	3181	Hs.487774	XM_005249729	ENSG00000122566	HNRNPA2B1	HNRNPA2|HNRNPB1|HNRPA2|HNRPA2B1|HNRPB1|IBMPFD2|RNPA2|SNRPB1	heterogeneous nuclear ribonucleoprotein A2/B1	protein-coding
MACS_peak_35193	chr7	25156032	25161886	+	2405.45	NA	3' UTR (NM_018947, exon 3 of 3)	3' UTR (NM_018947, exon 3 of 3)	6021	NM_018947	54205	Hs.617193	NM_018947		CYCS	CYC|HCS|THC4	cytochrome c, somatic	protein-coding
MACS_peak_11584	chr12	120557828	120570097	+	2402.78	NA	Intergenic	Intergenic	-9319	NM_001167606	11021	Hs.524788	XM_005253826	ENSG00000111737	RAB35	H-ray|RAB1C|RAY	RAB35, member RAS oncogene family	protein-coding
MACS_peak_32297	chr5	148858836	148872047	+	2402.48	NA	Intergenic	Intergenic	55232	NR_029686	406937		NR_029686	ENSG00000269936	MIR145	MIRN145|miR-145|miRNA145	microRNA 145	ncRNA
MACS_peak_11420	chr12	110788811	110796328	+	2401.04	NA	Intergenic	L1MC3|LINE|L1	48966	NM_016238	51434	Hs.719935	XM_005253902	ENSG00000196510	ANAPC7	APC7	anaphase promoting complex subunit 7	protein-coding
MACS_peak_24426	chr20	36112809	36125562	+	2394.25	NA	Intergenic	L2c|LINE|L2	-30422	NM_181689	4826	Hs.504703	NM_005386	ENSG00000053438	NNAT	Peg5	neuronatin	protein-coding
MACS_peak_20242	chr2	31551237	31557490	+	2392.05	NA	Intergenic	Intergenic	83248	NM_000379	7498	Hs.250	NM_000379	ENSG00000158125	XDH	XO|XOR	xanthine dehydrogenase	protein-coding
MACS_peak_19068	chr19	797630	816989	+	2391.02	NA	intron (NM_031991, intron 9 of 13)	CpG	2369	NR_039900	100616459		NR_039900		MIR4745	-	microRNA 4745	ncRNA
MACS_peak_11596	chr12	120631984	120635644	+	2383.04	NA	TTS (NM_001002)	TTS (NM_001002)	-1301	NM_006836	10985	Hs.298716	XM_005253825	ENSG00000089154	GCN1L1	GCN1|GCN1L|PRIC295	GCN1 general control of amino-acid synthesis 1-like 1 (yeast)	protein-coding
MACS_peak_40087	chr9	110094531	110109237	+	2375.99	NA	Intergenic	Intergenic	54834	NM_001244713	5887	Hs.521640	NM_001244713	ENSG00000119318	RAD23B	HHR23B|HR23B|P58	RAD23 homolog B (S. cerevisiae)	protein-coding
MACS_peak_39056	chr8	145537413	145551744	+	2370.48	NA	intron (NM_012079, intron 2 of 16)	intron (NM_012079, intron 2 of 16)	-3600	NR_106907	102465511		NR_106907		MIR6848	hsa-mir-6848	microRNA mir-6848	ncRNA
MACS_peak_31856	chr5	135523174	135533920	+	2356.62	NA	non-coding (NR_024418, exon 1 of 1)	non-coding (NR_024418, exon 1 of 1)	304	NR_024418	389332	Hs.127680	NR_024418	ENSG00000271824	LOC389332	-	uncharacterized LOC389332	ncRNA
MACS_peak_6378	chr10	32291213	32295807	+	2356.22	NA	Intergenic	LTR41B|LTR|ERVL	51861	NM_004521	3799	Hs.327736	NM_004521	ENSG00000170759	KIF5B	HEL-S-61|KINH|KNS|KNS1|UKHC	kinesin family member 5B	protein-coding
MACS_peak_18102	chr17	75289770	75296655	+	2353.72	NA	intron (NM_001113492, intron 1 of 11)	MLT2B3|LTR|ERVL	9239	NM_001113492	10801	Hs.440932	XM_005256958	ENSG00000184640	2014-09-09	AF17q25|MSF|MSF1|NAPB|PNUTL4|SINT1|SeptD1	septin 9	protein-coding
MACS_peak_3834	chr1	201848603	201859204	+	2352.01	NA	TTS (NM_018085)	TTS (NM_018085)	-3894	NR_030775	149345	Hs.632471	NM_198149	ENSG00000198892	SHISA4	C1orf40|TMEM58	shisa family member 4	protein-coding
MACS_peak_9550	chr11	114037314	114044559	+	2351.95	NA	intron (NM_001018011, intron 3 of 6)	intron (NM_001018011, intron 3 of 6)	109648	NM_001018011	7704	Hs.682144	XM_005271657	ENSG00000109906	ZBTB16	PLZF|ZNF145	zinc finger and BTB domain containing 16	protein-coding
MACS_peak_18073	chr17	73763768	73774043	+	2349.18	NA	Intergenic	Intergenic	6955	NM_005324	3021	Hs.180877	NM_005324	ENSG00000132475	H3F3B	H3.3B	H3 histone, family 3B (H3.3B)	protein-coding
MACS_peak_41365	chrY	1484497	1492714	+	2348.39	NA	intron (NM_001173474, intron 8 of 11).2	intron (NM_001173474, intron 8 of 11).2	19181	NR_026711	80161	Hs.521856	NM_025091		ASMTL-AS1	ASMTL-AS|ASMTLAS|CXYorf2|NCRNA00105	ASMTL antisense RNA 1	ncRNA
MACS_peak_19151	chr19	9707992	9720842	+	2342.47	NA	Intergenic	(GAAA)n|Simple_repeat|Simple_repeat	17499	NM_152289	93134	Hs.720081	XM_005260150	ENSG00000171469	ZNF561	-	zinc finger protein 561	protein-coding
MACS_peak_34993	chr7	282373	314155	+	2342.32	NA	intron (NM_020223, intron 8 of 9)	intron (NM_020223, intron 8 of 9)	-31872	NM_001195127	100288524	Hs.702860	NM_001195127		WI2-2373I1.2	-	forkhead box L1-like	protein-coding
MACS_peak_25982	chr3	9014865	9021490	+	2340.62	NA	Intergenic	MLT1M|LTR|ERVL-MaLR	-13018	NM_020165	56852	Hs.375684	XM_005265326	ENSG00000070950	RAD18	RNF73	RAD18 homolog (S. cerevisiae)	protein-coding
MACS_peak_16461	chr16	85726594	85743012	+	2337.93	NA	intron (NR_107005, intron 3 of 6)	intron (NR_107005, intron 3 of 6)	-12215	NM_016095	51659	Hs.433180	NM_016095		GINS2	HSPC037|PSF2|Pfs2	GINS complex subunit 2 (Psf2 homolog)	protein-coding
MACS_peak_7506	chr10	105802707	105814035	+	2335.42	NA	promoter-TSS (NR_030760)	promoter-TSS (NR_030760)	-427	NR_030760	100126326		NR_030760		MIR936	MIRN936|hsa-mir-936	microRNA 936	ncRNA
MACS_peak_35110	chr7	22901061	22904356	+	2331.92	NA	Intergenic	Intergenic	6476	NR_003075	692210		NR_003075	ENSG00000221740	SNORD93	HBII-336	small nucleolar RNA, C/D box 93	snoRNA
MACS_peak_31835	chr5	135380645	135403214	+	2330.46	NA	intron (NM_000358, intron 11 of 16)	intron (NM_000358, intron 11 of 16)	24357	NR_030583	100126299		NR_030583	ENSG00000270123	VTRNA2-1	CBL-3|CBL3|MIR886|MIRN886|VTRNA2|hsa-mir-886|hvg-5|nc886	vault RNA 2-1	ncRNA
MACS_peak_18708	chr18	43557093	43563536	+	2325.89	NA	Intergenic	LTR71B|LTR|ERV1	-13009	NM_020964	57724	Hs.514843	XM_005258323	ENSG00000152223	EPG5	HEEW1|KIAA1632|VICIS|hEPG5	ectopic P-granules autophagy protein 5 homolog (C. elegans)	protein-coding
MACS_peak_12622	chr13	109916747	109922398	+	2325.72	NA	Intergenic	HERVH-int|LTR|ERV1	-99921	NR_047700	100885782	Hs.655942	NR_047700	ENSG00000236242	MYO16-AS1	RP11-54H7.3	MYO16 antisense RNA 1	ncRNA
MACS_peak_441	chr1	23405306	23411176	+	2314.79	NA	intron (NM_001009999, intron 19 of 20)	intron (NM_001009999, intron 19 of 20)	37443	NR_036057	100422866		NR_036057		MIR3115	-	microRNA 3115	ncRNA
MACS_peak_40193	chr9	114697660	114702547	+	2312.1	NA	Intergenic	MIRb|SINE|MIR	5723	NR_039814	100616114		NR_039814		MIR4668	-	microRNA 4668	ncRNA
MACS_peak_8217	chr11	14278866	14286128	+	2309.01	NA	intron (NM_006108, intron 14 of 15)	intron (NM_006108, intron 14 of 15)	97534	NM_001177315	22800	Hs.712835	XM_005252827	ENSG00000133818	RRAS2	TC21	related RAS viral (r-ras) oncogene homolog 2	protein-coding
MACS_peak_161	chr1	11694019	11703602	+	2298.69	NA	Intergenic	Intergenic	-15622	NM_183412	93611	Hs.556006	XM_005263535	ENSG00000132879	FBXO44	FBG3|FBX30|FBX6A|Fbx44|Fbxo6a	F-box protein 44	protein-coding
MACS_peak_38697	chr8	128965974	128973062	+	2295.44	NA	intron (NR_003367, intron 2 of 7)	intron (NR_003367, intron 2 of 7)	-3361	NR_031610	100302161		NR_031610	ENSG00000221771	MIR1205	MIRN1205|hsa-mir-1205	microRNA 1205	ncRNA
MACS_peak_28475	chr3	197676836	197686192	+	2286.61	NA	intron (NM_000996, intron 4 of 4)	AluSz6|SINE|Alu	4462	NM_000996	6165	Hs.529631	XM_005269350	ENSG00000182899	RPL35A	DBA5|L35A	ribosomal protein L35a	protein-coding
MACS_peak_8459	chr11	33752848	33759173	+	2281.69	NA	intron (NM_203329, intron 1 of 4)	L1PA10|LINE|L1	2015	NM_000611	966	Hs.710641	XM_005253257		CD59	16.3A5|1F5|EJ16|EJ30|EL32|G344|HRF-20|HRF20|MAC-IP|MACIF|MEM43|MIC11|MIN1|MIN2|MIN3|MIRL|MSK21|p18-20	CD59 molecule, complement regulatory protein	protein-coding
MACS_peak_3416	chr1	180239857	180248966	+	2280.53	NA	promoter-TSS (NR_037642)	promoter-TSS (NR_037642)	-595	NR_037642	100527964	Hs.496545	NR_037642	ENSG00000230124	RP5-1180C10.2	-	uncharacterized LOC100527964	ncRNA
MACS_peak_40283	chr9	119608426	119613949	+	2276.41	NA	intron (NM_014010, intron 10 of 21)	MER21B|LTR|ERVL	161606	NM_001099679	22954	Hs.591910	XM_005251813	ENSG00000119401	TRIM32	BBS11|HT2A|LGMD2H|TATIP	tripartite motif containing 32	protein-coding
MACS_peak_26493	chr3	41282636	41290005	+	2272.58	NA	Intergenic	Intergenic	45378	NM_001098210	1499	Hs.476018	XM_005264886	ENSG00000168036	CTNNB1	CTNNB|MRD19|armadillo	catenin (cadherin-associated protein), beta 1, 88kDa	protein-coding
MACS_peak_28265	chr3	185628039	185631053	+	2266.52	NA	Intergenic	AluY|SINE|Alu	26378	NM_004593	6434	Hs.533122	XM_005247703		TRA2B	Htra2-beta|SFRS10|SRFS10|TRA2-BETA|TRAN2B	transformer 2 beta homolog (Drosophila)	protein-coding
MACS_peak_36767	chr7	148921155	148931945	+	2254.97	NA	Intergenic	Intergenic	-10192	NM_012256	7988	Hs.490510	XM_005250054	ENSG00000170260	ZNF212	C2H2-150|ZNF182|ZNFC150	zinc finger protein 212	protein-coding
MACS_peak_12680	chr13	114554273	114560191	+	2251.5	NA	intron (NM_000820, intron 2 of 14)	intron (NM_000820, intron 2 of 14)	9814	NM_000820	2621	Hs.646346	NM_000820	ENSG00000183087	GAS6	AXLLG|AXSF	growth arrest-specific 6	protein-coding
MACS_peak_28674	chr4	9988562	9994700	+	2250.19	NA	intron (NM_001001290, intron 4 of 12)	L2a|LINE|L2	31483	NM_020041	56606	Hs.656895	XM_005248176	ENSG00000109667	SLC2A9	GLUT9|GLUTX|UAQTL2|URATv1	solute carrier family 2 (facilitated glucose transporter), member 9	protein-coding
MACS_peak_26645	chr3	48722859	48728869	+	2246.07	NA	exon (NM_016291, exon 6 of 6)	exon (NM_016291, exon 6 of 6)	-2498	NM_016453	51517	Hs.655006	XM_005265222	ENSG00000213672	NCKIPSD	AF3P21|DIP|DIP1|ORF1|SPIN90|VIP54|WASLBP|WISH	NCK interacting protein with SH3 domain	protein-coding
MACS_peak_25753	chr22	38869529	38879205	+	2244.18	NA	intron (NM_006855, intron 2 of 4)	AluSx|SINE|Alu	10300	NM_016657	11015	Hs.745072	NM_006855	ENSG00000100196	KDELR3	ERD2L3	KDEL (Lys-Asp-Glu-Leu) endoplasmic reticulum protein retention receptor 3	protein-coding
MACS_peak_35458	chr7	44099531	44108400	+	2238.63	NA	intron (NM_000290, intron 2 of 2)	intron (NM_000290, intron 2 of 2)	1221	NM_000290	5224	Hs.632642	NM_000290	ENSG00000164708	PGAM2	GSD10|PGAM-M|PGAMM	phosphoglycerate mutase 2 (muscle)	protein-coding
MACS_peak_4252	chr1	209969218	209981980	+	2227.56	NA	intron (NM_006147, intron 1 of 8)	intron (NM_006147, intron 1 of 8)	3921	NM_006147	3664	Hs.591415	XM_005273118	ENSG00000117595	IRF6	LPS|OFC6|PIT|PPS|PPS1|VWS|VWS1	interferon regulatory factor 6	protein-coding
MACS_peak_10635	chr12	56347929	56356984	+	2226.23	NA	intron (NM_001200053, intron 1 of 8)	intron (NM_001200053, intron 1 of 8)	7390	NM_001200054	6490	Hs.95972	XM_005269097	ENSG00000185664	PMEL	D12S53E|ME20|ME20-M|ME20M|P1|P100|PMEL17|SI|SIL|SILV|gp100	premelanosome protein	protein-coding
MACS_peak_31138	chr5	81568354	81571351	+	2216.33	NA	3' UTR (NM_001025, exon 4 of 4)	3' UTR (NM_001025, exon 4 of 4)	4383	NM_001025	6228	Hs.527193	NM_001025	ENSG00000186468	RPS23	S23	ribosomal protein S23	protein-coding
MACS_peak_31721	chr5	131805663	131827383	+	2215.82	NA	TTS (NM_002198)	TTS (NM_002198)	9942	NM_002198	3659	Hs.436061	NM_002198	ENSG00000125347	IRF1	IRF-1|MAR	interferon regulatory factor 1	protein-coding
MACS_peak_2575	chr1	149854387	149861443	+	2215.52	NA	promoter-TSS (NM_003517)	promoter-TSS (NM_003517)	317	NM_003528	8349	Hs.2178	NM_003528	ENSG00000184678	HIST2H2BE	GL105|H2B|H2B.1|H2BFQ|H2BGL105|H2BQ	histone cluster 2, H2be	protein-coding
MACS_peak_18169	chr17	79211366	79227317	+	2211	NA	3' UTR (NM_001037984, exon 16 of 16)	3' UTR (NM_001037984, exon 16 of 16)	6230	NM_001086521	284184	Hs.356545	XM_005257250	ENSG00000224877	C17orf89	-	chromosome 17 open reading frame 89	protein-coding
MACS_peak_672	chr1	31400573	31404581	+	2191.6	NA	Intergenic	Intergenic	6046	NR_033295	692235		NR_033295		SNORD103B	U103B	small nucleolar RNA, C/D box 103B	snoRNA
MACS_peak_3258	chr1	173894827	173900192	+	2190.51	NA	Intergenic	AluSc|SINE|Alu	-10993	NM_000488	462	Hs.75599	XM_005245198	ENSG00000117601	SERPINC1	AT3|AT3D|ATIII|THPH7	serpin peptidase inhibitor, clade C (antithrombin), member 1	protein-coding
MACS_peak_37188	chr8	22898242	22901214	+	2189.56	NA	intron (NR_027140, intron 1 of 8)	intron (NR_027140, intron 1 of 8)	-26014	NR_038873	286059	Hs.306673	NR_038873	ENSG00000246130	RP11-875O11.2	-	tumor necrosis factor receptor superfamily, member 10d, decoy with truncated death domain pseudogene	pseudo
MACS_peak_2702	chr1	153513144	153530221	+	2182.86	NA	promoter-TSS (NM_002960)	promoter-TSS (NM_002960)	52	NM_002960	6274	Hs.557609	XM_005245426	ENSG00000188015	S100A3	S100E	S100 calcium binding protein A3	protein-coding
MACS_peak_14577	chr15	59413427	59418148	+	2181.69	NA	exon (NM_004701, exon 8 of 9)	exon (NM_004701, exon 8 of 9)	18503	NM_004701	9133	Hs.194698	NM_004701	ENSG00000157456	CCNB2	HsT17299	cyclin B2	protein-coding
MACS_peak_8456	chr11	33739417	33746610	+	2176.11	NA	intron (NM_203331, intron 3 of 4)	intron (NM_203331, intron 3 of 4)	1260	NM_001127223	966	Hs.710641	XM_005253257		CD59	16.3A5|1F5|EJ16|EJ30|EL32|G344|HRF-20|HRF20|MAC-IP|MACIF|MEM43|MIC11|MIN1|MIN2|MIN3|MIRL|MSK21|p18-20	CD59 molecule, complement regulatory protein	protein-coding
MACS_peak_21321	chr2	101617939	101622412	+	2161.81	NA	intron (NM_001098577, intron 2 of 4)	intron (NM_001098577, intron 2 of 4)	1484	NM_000993	6160	Hs.469473	XM_005264010	ENSG00000071082	RPL31	L31	ribosomal protein L31	protein-coding
MACS_peak_38686	chr8	128829786	128836836	+	2160.99	NA	Intergenic	Intergenic	25103	NR_031609	100302185		NR_031609	ENSG00000249859	MIR1204	hsa-mir-1204	microRNA 1204	ncRNA
MACS_peak_34867	chr6	160097251	160100182	+	2159.53	NA	Intergenic	AluJo|SINE|Alu	15637	NM_000636	6648	Hs.487046	NM_000636	ENSG00000112096	SOD2	IPOB|MNSOD|MVCD6	superoxide dismutase 2, mitochondrial	protein-coding
MACS_peak_23436	chr2	238957462	238961637	+	2156.66	NA	intron (NR_037904, intron 7 of 18)	AluSx|SINE|Alu	-10016	NM_016510	51540	Hs.731909	XM_005246077	ENSG00000132330	SCLY	SCL|hSCL	selenocysteine lyase	protein-coding
MACS_peak_4041	chr1	206827860	206836046	+	2151.77	NA	Intergenic	Intergenic	23072	NM_001004023	8444	Hs.164267	XM_005273315	ENSG00000143479	DYRK3	DYRK5|RED|REDK|hYAK3-2	dual-specificity tyrosine-(Y)-phosphorylation regulated kinase 3	protein-coding
MACS_peak_10543	chr12	52626464	52654577	+	2144.69	NA	intron (NM_005556, intron 7 of 8)	intron (NM_005556, intron 7 of 8)	13566	NM_005556	3855	Hs.670221	XR_245927	ENSG00000135480	KRT7	CK7|K2C7|K7|SCL	keratin 7	protein-coding
MACS_peak_39352	chr9	33106092	33111435	+	2144.27	NA	Intergenic	Intergenic	-32049	NM_018225	55234	Hs.655351	XM_005251503	ENSG00000122692	SMU1	BWD|RP11-54K16.3|SMU-1|fSAP57	smu-1 suppressor of mec-8 and unc-52 homolog (C. elegans)	protein-coding
MACS_peak_5823	chr10	3177621	3188392	+	2139.4	NA	promoter-TSS (NR_038284)	promoter-TSS (NR_038284)	-787	NR_038284	100507034	Hs.665365	NR_038284	ENSG00000237399	PITRM1-AS1	-	PITRM1 antisense RNA 1	ncRNA
MACS_peak_12298	chr13	52340134	52347337	+	2133.27	NA	intron (NM_024705, intron 7 of 7)	intron (NM_024705, intron 7 of 7)	34563	NM_001031719	79758	Hs.266728	XM_005266526	ENSG00000102796	DHRS12	SDR40C1	dehydrogenase/reductase (SDR family) member 12	protein-coding
MACS_peak_10908	chr12	69263668	69266645	+	2131.86	NA	intron (NM_001005502, intron 4 of 8)	L2b|LINE|L2	61823	NM_001005502	1368	Hs.654387	XM_005268653	ENSG00000135678	CPM	-	carboxypeptidase M	protein-coding
MACS_peak_8712	chr11	57593617	57597832	+	2120.16	NA	Intergenic	Intergenic	66490	NM_001085459	1500	Hs.166011	XM_005273785	ENSG00000198561	CTNND1	CAS|CTNND|P120CAS|P120CTN|p120|p120(CAS)|p120(CTN)	catenin (cadherin-associated protein), delta 1	protein-coding
MACS_peak_38696	chr8	128937594	128965868	+	2111.06	NA	intron (NR_003367, intron 1 of 7)	intron (NR_003367, intron 1 of 7)	9238	NR_103558	641384	Hs.629674	NM_001037234		TMEM75	-	transmembrane protein 75	ncRNA
MACS_peak_5273	chr1	235325759	235330267	+	2107.71	NA	Intergenic	AluSc8|SINE|Alu	-3442	NM_015014	23029	Hs.535224	NM_001161533	ENSG00000188739	RBM34	-	RNA binding motif protein 34	protein-coding
MACS_peak_34562	chr6	138194130	138204310	+	2107.67	NA	intron (NM_001270507, intron 6 of 8)	intron (NM_001270507, intron 6 of 8)	-9850	NR_049793	100130476	Hs.598050	NR_049793	ENSG00000237499	RP11-356I2.4	-	uncharacterized LOC100130476	ncRNA
MACS_peak_24777	chr20	47653385	47658946	+	2107.3	NA	Intergenic	AluJb|SINE|Alu	-6618	NM_001316	1434	Hs.90073	XM_005260296	ENSG00000124207	CSE1L	CAS|CSE1|XPO2	CSE1 chromosome segregation 1-like (yeast)	protein-coding
MACS_peak_19278	chr19	17970393	17978921	+	2103.69	NA	TTS (NM_000980)	TTS (NM_000980)	1260	NR_000012	26780	Hs.684118	NR_000012		SNORA68	RNU68|U68	small nucleolar RNA, H/ACA box 68	snoRNA
MACS_peak_12877	chr14	32632931	32636229	+	2103.43	NA	Intergenic	ERV3-16A3_I-int|LTR|ERVL	88085	NM_001173	394	Hs.592313	XM_005267635	ENSG00000100852	ARHGAP5	GFI2|RhoGAP5|p190-B|p190BRhoGAP	Rho GTPase activating protein 5	protein-coding
MACS_peak_8451	chr11	33724656	33727994	+	2100.21	NA	3' UTR (NM_001127227, exon 4 of 4)	3' UTR (NM_001127227, exon 4 of 4)	-4039	NM_001166692	100131378	Hs.709466	NM_001166692		C11orf91	-	chromosome 11 open reading frame 91	protein-coding
MACS_peak_18187	chr17	80270828	80280711	+	2088.16	NA	promoter-TSS (NM_006137)	promoter-TSS (NM_006137)	-289	NM_006137	924	Hs.36972	NM_006137	ENSG00000173762	CD7	GP40|LEU-9|TP41|Tp40	CD7 molecule	protein-coding
MACS_peak_37191	chr8	22905487	22908815	+	2088.1	NA	intron (NM_147187, intron 1 of 9)	PABL_A|LTR|ERV1	-18591	NR_038873	286059	Hs.306673	NR_038873	ENSG00000246130	RP11-875O11.2	-	tumor necrosis factor receptor superfamily, member 10d, decoy with truncated death domain pseudogene	pseudo
MACS_peak_16270	chr16	69744750	69751355	+	2079.11	NA	intron (NM_001025434, intron 3 of 4)	AluSc8|SINE|Alu	12481	NM_001025434	1728	Hs.406515	XM_005255830	ENSG00000181019	NQO1	DHQU|DIA4|DTD|NMOR1|NMORI|QR1	NAD(P)H dehydrogenase, quinone 1	protein-coding
MACS_peak_19671	chr19	49990262	50005214	+	2074.81	NA	Intergenic	AluJo|SINE|Alu	-1884	NM_001015	6205	Hs.433529	NM_001015	ENSG00000142534	RPS11	S11	ribosomal protein S11	protein-coding
MACS_peak_20126	chr2	26360501	26364617	+	2071.28	NA	Intergenic	MIRb|SINE|MIR	-33401	NM_001168241	150946	Hs.187912	NM_001168241	ENSG00000157833	GAREML	FAM59B	GRB2 associated, regulator of MAPK1-like	protein-coding
MACS_peak_33428	chr6	32947405	32951822	+	2063.8	NA	TTS (NM_001199455).4	TTS (NM_001199455).4	8752	NM_001199456	6046	Hs.75243	XM_005249263	ENSG00000204256	BRD2	D6S113E|FSH|FSRG1|NAT|RING3|RNF3	bromodomain containing 2	protein-coding
MACS_peak_10904	chr12	69232782	69236453	+	2062.77	NA	3' UTR (NM_002392, exon 11 of 11)	3' UTR (NM_002392, exon 11 of 11)	31820	NM_001145337	4193	Hs.733536	XM_005268872	ENSG00000135679	MDM2	ACTFS|HDMX|hdm2	MDM2 oncogene, E3 ubiquitin protein ligase	protein-coding
MACS_peak_33542	chr6	36087318	36096269	+	2057.57	NA	Intergenic	Intergenic	-6468	NR_072996	5603	Hs.178695	XM_005249227	ENSG00000156711	MAPK13	MAPK 13|MAPK-13|PRKM13|SAPK4|p38delta	mitogen-activated protein kinase 13	protein-coding
MACS_peak_6210	chr10	24798753	24803022	+	2055.43	NA	intron (NM_001282767, intron 8 of 18)	MIR|SINE|MIR	45453	NM_001282770	56243	Hs.445885	XM_005252500	ENSG00000120549	KIAA1217	SKT	KIAA1217	protein-coding
MACS_peak_17554	chr17	48833318	48838898	+	2055.07	NA	Intergenic	Intergenic	8768	NR_073199	55018	Hs.389460	XR_243667	ENSG00000167117	LINC00483	C17orf73	long intergenic non-protein coding RNA 483	ncRNA
MACS_peak_8797	chr11	62578309	62583501	+	2041.92	NA	intron (NM_001244666, intron 10 of 10)	MER5B|DNA|hAT-Charlie	-7941	NM_001081491	10482	Hs.601546	XM_005273712	ENSG00000162231	NXF1	MEX67|TAP	nuclear RNA export factor 1	protein-coding
MACS_peak_15846	chr16	28540678	28549793	+	2035.91	NA	Intergenic	AluSx|SINE|Alu	5260	NM_012385	26471	Hs.513463	NM_001042483	ENSG00000176046	NUPR1	COM1|P8	nuclear protein, transcriptional regulator, 1	protein-coding
MACS_peak_38599	chr8	126446840	126452688	+	2030.95	NA	3' UTR (NM_001282985, exon 3 of 3)	3' UTR (NM_001282985, exon 3 of 3)	5313	NM_001282985	10221	Hs.444947	XM_005250752	ENSG00000173334	TRIB1	C8FW|GIG-2|GIG2|SKIP1|TRB-1|TRB1	tribbles pseudokinase 1	protein-coding
MACS_peak_7841	chr10	129874838	129881104	+	2029.27	NA	intron (NM_006504, intron 20 of 20)	intron (NM_006504, intron 20 of 20)	32158	NM_130435	5791	Hs.127022	XM_005252688	ENSG00000132334	PTPRE	HPTPE|PTPE|R-PTP-EPSILON	protein tyrosine phosphatase, receptor type, E	protein-coding
MACS_peak_19682	chr19	51291370	51308303	+	2027.92	NA	Intergenic	Intergenic	2546	NR_003068	692203		NR_003068	ENSG00000221381	SNORD88B	HBII-180B	small nucleolar RNA, C/D box 88B	snoRNA
MACS_peak_11419	chr12	110785345	110788569	+	2019.56	NA	3' UTR (NM_170665, exon 20 of 20)	3' UTR (NM_170665, exon 20 of 20)	54578	NM_016238	51434	Hs.719935	XM_005253902	ENSG00000196510	ANAPC7	APC7	anaphase promoting complex subunit 7	protein-coding
MACS_peak_4899	chr1	225675400	225679432	+	2008.34	NA	3' UTR (NM_018212, exon 14 of 14)	3' UTR (NM_018212, exon 14 of 14)	-60859	NM_194442	3930	Hs.735694	XM_005273125	ENSG00000143815	LBR	DHCR14B|LMN2R|PHA|TDRD18	lamin B receptor	protein-coding
MACS_peak_966	chr1	40539104	40543676	+	2007.41	NA	intron (NM_001142604, intron 5 of 5)	AluSx|SINE|Alu	21752	NM_001142604	5538	Hs.3873	XM_005271007	ENSG00000131238	PPT1	CLN1|INCL|PPT	palmitoyl-protein thioesterase 1	protein-coding
MACS_peak_9216	chr11	88061700	88065112	+	2001.65	NA	intron (NM_001114173, intron 2 of 3)	intron (NM_001114173, intron 2 of 3)	7535	NM_001814	1075	Hs.128065	NM_001114173	ENSG00000109861	CTSC	CPPI|DPP-I|DPP1|DPPI|HMS|JP|JPD|PALS|PDON1|PLS	cathepsin C	protein-coding
MACS_peak_29234	chr4	77707466	77710313	+	1995.5	NA	Intergenic	MER30|DNA|hAT-Charlie	110113	NM_001029870	345079	Hs.257292	NM_001029870	ENSG00000186212	SOWAHB	ANKRD56	sosondowah ankyrin repeat domain family member B	protein-coding
MACS_peak_7042	chr10	79539338	79543361	+	1993.31	NA	Intergenic	Intergenic	-143772	NM_002247	3778	Hs.144795	XM_005269773	ENSG00000156113	KCNMA1	BKTM|KCa1.1|MaxiK|SAKCA|SLO|SLO-ALPHA|SLO1|bA205K10.1|mSLO1	potassium large conductance calcium-activated channel, subfamily M, alpha member 1	protein-coding
MACS_peak_3561	chr1	183114651	183119623	+	1989.3	NA	Intergenic	Intergenic	-38037	NM_018891	3918	Hs.591484	XM_005245150	ENSG00000058085	LAMC2	B2T|BM600|CSF|EBR2|EBR2A|LAMB2T|LAMNB2	laminin, gamma 2	protein-coding
MACS_peak_20201	chr2	29171901	29176053	+	1987.7	NA	Intergenic	AluJb|SINE|Alu	24044	NR_002741	26796		NR_002741		SNORD53	RNU53|U53	small nucleolar RNA, C/D box 53	snoRNA
MACS_peak_6769	chr10	73504827	73514230	+	1984.36	NA	3' UTR (NM_022153, exon 7 of 7)	3' UTR (NM_022153, exon 7 of 7)	-11947	NM_001168390	414152	Hs.568788	NM_001164375	ENSG00000214688	C10orf105	-	chromosome 10 open reading frame 105	protein-coding
MACS_peak_1090	chr1	46085760	46093002	+	1983.06	NA	intron (NM_001114938, intron 1 of 12)	intron (NM_001114938, intron 1 of 12)	350	NM_001190182	149483	Hs.18912	XM_005270525	ENSG00000159588	CCDC17	-	coiled-coil domain containing 17	protein-coding
MACS_peak_1742	chr1	94214571	94218664	+	1971.64	NA	intron (NM_001261408, intron 2 of 13)	intron (NM_001261408, intron 2 of 13)	-69223	NM_003567	8412	Hs.36958	XM_005271251	ENSG00000137936	BCAR3	NSP2|SH2D3B	breast cancer anti-estrogen resistance 3	protein-coding
MACS_peak_32291	chr5	148616940	148626487	+	1962.35	NA	intron (NM_014945, intron 14 of 23)	intron (NM_014945, intron 14 of 23)	-29688	NM_152406	134265	Hs.483793	XM_005268373	ENSG00000157510	AFAP1L1	-	actin filament associated protein 1-like 1	protein-coding
MACS_peak_5821	chr10	3163096	3173263	+	1954.4	NA	intron (NM_001242339, intron 18 of 23)	intron (NM_001242339, intron 18 of 23)	-15614	NR_038284	100507034	Hs.665365	NR_038284	ENSG00000237399	PITRM1-AS1	-	PITRM1 antisense RNA 1	ncRNA
MACS_peak_38075	chr8	101710887	101715211	+	1952.69	NA	Intergenic	Tigger4b|DNA|TcMar-Tigger	2203	NR_106992	102466854		NR_106992		MIR7705	hsa-mir-7705	microRNA mir-7705	ncRNA
MACS_peak_9742	chr11	125452676	125456359	+	1951.51	NA	TTS (NM_004879)	TTS (NM_004879)	-8173	NM_001278504	3703	Hs.659244	NM_001278503	ENSG00000134910	STT3A	ITM1|STT3-A|TMC	STT3A, subunit of the oligosaccharyltransferase complex (catalytic)	protein-coding
MACS_peak_23089	chr2	224611949	224615904	+	1945.15	NA	Intergenic	Intergenic	88393	NM_001039569	130340	Hs.632555	XM_005246295	ENSG00000152056	AP1S3	-	adaptor-related protein complex 1, sigma 3 subunit	protein-coding
MACS_peak_26602	chr3	47620362	47627387	+	1944.86	NA	Intergenic	Intergenic	-2144	NM_001206942	10675	Hs.45127	NM_001206942		CSPG5	NGC	chondroitin sulfate proteoglycan 5 (neuroglycan C)	protein-coding
MACS_peak_6214	chr10	24807411	24815885	+	1943.98	NA	intron (NM_001282767, intron 11 of 18)	AluSz|SINE|Alu	56214	NM_001282770	56243	Hs.445885	XM_005252500	ENSG00000120549	KIAA1217	SKT	KIAA1217	protein-coding
MACS_peak_12114	chr13	45870774	45877247	+	1941.71	NA	Intergenic	Intergenic	37734	NR_002967	677814	Hs.374596	NR_002967		SNORA31	ACA31	small nucleolar RNA, H/ACA box 31	snoRNA
MACS_peak_36201	chr7	107578969	107583161	+	1941.23	NA	intron (NM_002291, intron 24 of 33)	MIRb|SINE|MIR	49479	NM_000108	1738	Hs.131711	XM_005250183	ENSG00000091140	DLD	DLDD|DLDH|E3|GCSL|LAD|PHE3	dihydrolipoamide dehydrogenase	protein-coding
MACS_peak_32337	chr5	149820516	149827845	+	1939.4	NA	intron (NM_001025071, intron 4 of 4)	intron (NM_001025071, intron 4 of 4)	5139	NM_001025070	6208	Hs.744846	XM_005268495	ENSG00000164587	RPS14	EMTB|S14	ribosomal protein S14	protein-coding
MACS_peak_38679	chr8	128746880	128753391	+	1939.07	NA	intron (NM_002467, intron 1 of 2)	CpG	1820	NM_002467	4609	Hs.202453	XM_005250922	ENSG00000136997	MYC	MRTL|MYCC|bHLHe39|c-Myc	v-myc avian myelocytomatosis viral oncogene homolog	protein-coding
MACS_peak_14419	chr15	52225343	52230901	+	1934.24	NA	Intergenic	LTR50|LTR|ERVL	-11805	NR_109775	100422556	Hs.664788	NR_109775		LOC100422556	-	Leo1, Paf1/RNA polymerase II complex component, homolog (S. cerevisiae) pseudogene	pseudo
[truncated: 41,044 more rows]

## Sheet: 10A+ADR PolII-S5
PeakID (cmd=annotatePeaks.pl 10A+ADR-set5_peaks.bed hg19)	Chr	Start	End	Strand	Peak Score	Focus Ratio/Region Size	Annotation	Detailed Annotation	Distance to TSS	Nearest PromoterID	Entrez ID	Nearest Unigene	Nearest Refseq	Nearest Ensembl	Gene Name	Gene Alias	Gene Description	Gene Type
[truncated: 16,375 more rows]

[truncated: 2 more sheets: 10A+ADR H3K36me3, H3-T45+PolII-S2 Merge]
